# Supplementary material for: 4-Methyl­phenyl 4-bromo­benzoate
Source: Acta Crystallogr Sect E Struct Rep Online. 2011 Oct 8;67(Pt 11):o2869. doi: 10.1107/S1600536811040426 (PMC3247604; doi:10.1107/S1600536811040426)
Supplement: Supplementary file 1 [file e-67-o2869-sup1.cif]

##############################################################################
#                                                                            #
# This CIF contains the data in a paper accepted for publication in          #
# Acta Crystallographica Section E. It conforms to the requirements of       #
# Notes for Authors for Acta Crystallographica Section E, and has been       #
# peer reviewed under the auspices of the IUCr Commission on Journals.       #
#                                                                            #
# Full details of the Crystallographic Information File format               #
# are given in the paper "The Crystallographic Information File (CIF):       #
# a New Standard Archive File for Crystallography" by S. R. Hall, F. H.      #
# Allen and I. D. Brown [Acta Cryst. (1991), A47, 655-685].                  #
#                                                                            #
# The current version of the core CIF dictionary is obtainable from          #
# ftp://ftp.iucr.org/pub/cif_core.dic.                                       #
#                                                                            #
# Software is freely available for graphical display of the structure(s)     #
# in this CIF. For information consult the CIF software page                 #
# http://www.iucr.org/resources/cif/software.                                #
#                                                                            #
# This file may be used for bona fide research purposes within the           #
# scientific community so long as proper attribution is given to the journal # 
# article from which it was obtained.                                        #
#                                                                            #
##############################################################################
data_I
_audit_creation_method     SHELXL-97
_chemical_name_systematic
;
4-Methylphenyl 4-bromobenzoate
;
_chemical_name_common     ?
_chemical_formula_moiety     'C14 H11 Br O2'
_chemical_formula_sum     'C14 H11 Br O2'
_chemical_formula_iupac     'C14 H11 Br O2'
_chemical_formula_weight     291.13
_chemical_melting_point     385.0(10)
_symmetry_cell_setting     monoclinic
_symmetry_space_group_name_H-M     'P 21/c'
_symmetry_space_group_name_Hall     '-P 2ybc'
loop_
    _symmetry_equiv_pos_as_xyz
    'x, y, z'
    '-x, y+1/2, -z+1/2'
    '-x, -y, -z'
    'x, -y-1/2, z-1/2'
_cell_length_a     15.0219(9)
_cell_length_b     11.3585(8)
_cell_length_c     7.5077(4)
_cell_angle_alpha     90.00
_cell_angle_beta     99.730(4)
_cell_angle_gamma     90.00
_cell_volume     1262.58(14)
_cell_formula_units_Z     4
_cell_measurement_reflns_used     9005
_cell_measurement_theta_min     2.910
_cell_measurement_theta_max     27.485
_cell_measurement_temperature     293
_exptl_crystal_description     prism
_exptl_crystal_colour     colourless
_exptl_crystal_size_max     0.474
_exptl_crystal_size_mid     0.181
_exptl_crystal_size_min     0.101
_exptl_crystal_density_diffrn     1.532
_exptl_crystal_density_meas     ?
_exptl_crystal_density_method     'not measured'
_exptl_crystal_F_000     584
_exptl_absorpt_coefficient_mu     3.242
_exptl_absorpt_correction_type     multi-scan
_exptl_absorpt_process_details     '(SADABS; Sheldrick, 1996)'
_exptl_absorpt_correction_T_min     0.4718
_exptl_absorpt_correction_T_max     0.6977
_diffrn_ambient_temperature     293
_diffrn_radiation_type     MoK\a
_diffrn_radiation_wavelength     0.71073
_diffrn_radiation_source     'fine-focus sealed tube'
_diffrn_radiation_monochromator     'horizonally mounted graphite crystal'
_diffrn_measurement_device_type     'Bruker--Nonius KappaCCD'
_diffrn_measurement_device     '95mm CCD camera on \k-goniostat'
_diffrn_measurement_method     'CCD'
_diffrn_detector_area_resol_mean     9
_diffrn_reflns_number     9090
_diffrn_reflns_av_R_equivalents     0.0524
_diffrn_reflns_av_sigmaI/netI     0.0434
_diffrn_reflns_theta_min     3.74
_diffrn_reflns_theta_max     27.51
_diffrn_reflns_theta_full     25.00
_diffrn_measured_fraction_theta_max     0.972
_diffrn_measured_fraction_theta_full     0.994
_diffrn_reflns_limit_h_min     -19
_diffrn_reflns_limit_h_max     19
_diffrn_reflns_limit_k_min     -14
_diffrn_reflns_limit_k_max     10
_diffrn_reflns_limit_l_min     -9
_diffrn_reflns_limit_l_max     9
_diffrn_standards_number     0
_diffrn_standards_decay_%     0
_refine_special_details
;
 Refinement of F^2^ against ALL reflections.  The weighted R-factor wR and
 goodness of fit S are based on F^2^, conventional R-factors R are based
 on F, with F set to zero for negative F^2^. The threshold expression of
 F^2^ > 2sigma(F^2^) is used only for calculating R-factors(gt) etc. and is
 not relevant to the choice of reflections for refinement.  R-factors based
 on F^2^ are statistically about twice as large as those based on F, and R-
 factors based on ALL data will be even larger.
;
_reflns_number_total     2829
_reflns_number_gt     1811
_reflns_threshold_expression     I>2\s(I)
_refine_ls_structure_factor_coef     Fsqd
_refine_ls_matrix_type     full
_refine_ls_R_factor_all     0.0722
_refine_ls_R_factor_gt     0.0415
_refine_ls_wR_factor_gt     0.1052
_refine_ls_wR_factor_ref     0.1247
_refine_ls_goodness_of_fit_ref     1.012
_refine_ls_restrained_S_all     1.012
_refine_ls_number_reflns     2829
_refine_ls_number_parameters     156
_refine_ls_number_restraints     0
_refine_ls_hydrogen_treatment     constr
_refine_ls_weighting_scheme     calc
_refine_ls_weighting_details
         'calc w=1/[\s^2^(Fo^2^)+(0.0577P)^2^+0.3548P] where P=(Fo^2^+2Fc^2^)/3'
_atom_sites_solution_hydrogens     geom
_atom_sites_solution_primary     direct
_atom_sites_solution_secondary     difmap
_refine_ls_shift/su_max     0.000
_refine_ls_shift/su_mean     0.000
_refine_diff_density_max     0.310
_refine_diff_density_min     -0.355
_refine_ls_extinction_method     'SHELXL97 (Sheldrick, 2008)'
_refine_ls_extinction_coef     0.020(3)
_refine_ls_extinction_expression
                                  'Fc^*^=kFc[1+0.001xFc^2^\l^3^/sin(2\q)]^-1/4^'
loop_
    _atom_type_symbol
    _atom_type_description
    _atom_type_scat_dispersion_real
    _atom_type_scat_dispersion_imag
    _atom_type_scat_source
    'C' 'C' 0.0030 0.0020
                         'International Tables Vol C Tables 4.2.6.8 and 6.1.1.4'
    'H' 'H' 0.0000 0.0000
                         'International Tables Vol C Tables 4.2.6.8 and 6.1.1.4'
    'Br' 'Br' -0.2900 2.4600
                         'International Tables Vol C Tables 4.2.6.8 and 6.1.1.4'
    'O' 'O' 0.0110 0.0060
                         'International Tables Vol C Tables 4.2.6.8 and 6.1.1.4'
_computing_data_collection     'COLLECT (Nonius, 2004)'
_computing_cell_refinement     'SCALEPACK (Otwinowski & Minor, 1997)'
_computing_data_reduction     'DENZO and SCALEPACK (Otwinowski & Minor, 1997)'
_computing_structure_solution     'SHELXS97 (Sheldrick, 2008)'
_computing_structure_refinement     'SHELXL97 (Sheldrick, 2008)'
_computing_molecular_graphics     'ORTEP-3 for Windows (Farrugia, 1997)'
_computing_publication_material
                             'WinGX (Farrugia, 1999) and PARST (Nardelli, 1995)'
loop_
    _atom_site_type_symbol
    _atom_site_label
    _atom_site_fract_x
    _atom_site_fract_y
    _atom_site_fract_z
    _atom_site_U_iso_or_equiv
    _atom_site_adp_type
    _atom_site_calc_flag
    _atom_site_refinement_flags
    _atom_site_occupancy
    _atom_site_symmetry_multiplicity
    _atom_site_disorder_assembly
    _atom_site_disorder_group
    Br Br1 0.61020(2) 0.93326(4) 0.00395(6) 0.0970(2) Uani d . 1 1 . .
    C C14 1.4444(2) 0.8443(4) 0.4571(6) 0.1050(13) Uani d . 1 1 . .
    H H14A 1.4685 0.8902 0.5615 0.158 Uiso calc R 1 1 . .
    H H14B 1.4718 0.8687 0.3564 0.158 Uiso calc R 1 1 . .
    H H14C 1.4572 0.7625 0.4817 0.158 Uiso calc R 1 1 . .
    O O2 1.06435(14) 0.91018(16) 0.2775(3) 0.0640(5) Uani d . 1 1 . .
    O O1 1.02822(15) 0.7422(2) 0.4071(3) 0.0864(7) Uani d . 1 1 . .
    C C5 0.8438(2) 0.7772(2) 0.2633(4) 0.0615(7) Uani d . 1 1 . .
    H H5 0.8594 0.7079 0.3270 0.074 Uiso calc R 1 1 . .
    C C1 0.7324(2) 0.9019(3) 0.0998(4) 0.0631(7) Uani d . 1 1 . .
    C C3 0.8867(2) 0.9613(2) 0.1444(4) 0.0590(6) Uani d . 1 1 . .
    H H3 0.9309 1.0156 0.1275 0.071 Uiso calc R 1 1 . .
    C C2 0.7978(2) 0.9834(3) 0.0749(4) 0.0619(7) Uani d . 1 1 . .
    H H2 0.7815 1.0526 0.0116 0.074 Uiso calc R 1 1 . .
    C C8 1.15716(19) 0.8889(2) 0.3280(3) 0.0558(6) Uani d . 1 1 . .
    C C7 1.0054(2) 0.8281(3) 0.3177(4) 0.0617(7) Uani d . 1 1 . .
    C C4 0.91105(18) 0.8576(2) 0.2403(3) 0.0545(6) Uani d . 1 1 . .
    C C6 0.7555(2) 0.7987(3) 0.1938(4) 0.0663(7) Uani d . 1 1 . .
    H H6 0.7111 0.7444 0.2095 0.080 Uiso calc R 1 1 . .
    C C11 1.3432(2) 0.8623(3) 0.4124(4) 0.0723(8) Uani d . 1 1 . .
    C C13 1.1971(2) 0.7893(2) 0.2718(4) 0.0641(7) Uani d . 1 1 . .
    H H13 1.1624 0.7313 0.2056 0.077 Uiso calc R 1 1 . .
    C C9 1.2087(2) 0.9753(3) 0.4252(4) 0.0636(7) Uani d . 1 1 . .
    H H9 1.1814 1.0422 0.4630 0.076 Uiso calc R 1 1 . .
    C C12 1.2891(2) 0.7777(3) 0.3156(4) 0.0710(8) Uani d . 1 1 . .
    H H12 1.3161 0.7103 0.2789 0.085 Uiso calc R 1 1 . .
    C C10 1.3008(2) 0.9615(3) 0.4656(4) 0.0720(8) Uani d . 1 1 . .
    H H10 1.3355 1.0202 0.5302 0.086 Uiso calc R 1 1 . .
loop_
    _atom_site_aniso_label
    _atom_site_aniso_U_11
    _atom_site_aniso_U_22
    _atom_site_aniso_U_33
    _atom_site_aniso_U_12
    _atom_site_aniso_U_13
    _atom_site_aniso_U_23
    Br1 0.0691(3) 0.1091(4) 0.1086(4) 0.00332(19) 0.00328(19) 0.0103(2)
    C14 0.067(2) 0.107(3) 0.140(3) 0.002(2) 0.014(2) 0.004(3)
    O2 0.0677(12) 0.0511(11) 0.0726(11) 0.0013(9) 0.0099(9) 0.0076(9)
    O1 0.0789(14) 0.0797(15) 0.0998(15) 0.0048(12) 0.0129(11) 0.0395(13)
    C5 0.0802(19) 0.0442(14) 0.0603(14) -0.0036(13) 0.0130(13) 0.0073(11)
    C1 0.0668(16) 0.0635(17) 0.0598(15) 0.0025(14) 0.0127(12) -0.0013(13)
    C3 0.0727(17) 0.0450(14) 0.0630(14) -0.0011(12) 0.0221(13) 0.0035(11)
    C2 0.0724(17) 0.0500(15) 0.0656(15) 0.0088(14) 0.0187(13) 0.0065(13)
    C8 0.0665(16) 0.0492(14) 0.0530(13) 0.0001(12) 0.0137(11) 0.0047(11)
    C7 0.0760(18) 0.0527(15) 0.0577(14) -0.0008(14) 0.0145(12) 0.0066(13)
    C4 0.0695(16) 0.0446(14) 0.0507(13) 0.0012(12) 0.0141(11) 0.0017(10)
    C6 0.0751(18) 0.0569(17) 0.0677(15) -0.0106(14) 0.0144(13) 0.0014(13)
    C11 0.0743(18) 0.066(2) 0.0790(18) 0.0034(15) 0.0196(15) 0.0049(15)
    C13 0.0816(19) 0.0510(15) 0.0596(14) 0.0004(14) 0.0118(13) -0.0032(12)
    C9 0.0733(18) 0.0506(15) 0.0700(16) -0.0020(14) 0.0212(13) -0.0066(13)
    C12 0.086(2) 0.0580(17) 0.0729(17) 0.0097(16) 0.0240(15) -0.0012(14)
    C10 0.078(2) 0.0616(18) 0.0766(18) -0.0107(15) 0.0145(15) -0.0076(14)
_geom_special_details
;
 All esds (except the esd in the dihedral angle between two l.s. planes)
 are estimated using the full covariance matrix.  The cell esds are taken
 into account individually in the estimation of esds in distances, angles
 and torsion angles; correlations between esds in cell parameters are only
 used when they are defined by crystal symmetry.  An approximate (isotropic)
 treatment of cell esds is used for estimating esds involving l.s. planes.
;
loop_
    _geom_bond_atom_site_label_1
    _geom_bond_atom_site_label_2
    _geom_bond_site_symmetry_2
    _geom_bond_distance
    _geom_bond_publ_flag
    Br1 C1 . 1.889(3) ?
    C14 C11 . 1.515(5) ?
    C14 H14A . 0.9600 ?
    C14 H14B . 0.9600 ?
    C14 H14C . 0.9600 ?
    O2 C7 . 1.355(3) ?
    O2 C8 . 1.402(3) ?
    O1 C7 . 1.200(3) ?
    C5 C6 . 1.363(4) ?
    C5 C4 . 1.394(4) ?
    C5 H5 . 0.9300 ?
    C1 C6 . 1.382(4) ?
    C1 C2 . 1.384(4) ?
    C3 C2 . 1.373(4) ?
    C3 C4 . 1.397(4) ?
    C3 H3 . 0.9300 ?
    C2 H2 . 0.9300 ?
    C8 C9 . 1.380(4) ?
    C8 C13 . 1.380(4) ?
    C7 C4 . 1.477(4) ?
    C6 H6 . 0.9300 ?
    C11 C10 . 1.386(5) ?
    C11 C12 . 1.383(5) ?
    C13 C12 . 1.372(4) ?
    C13 H13 . 0.9300 ?
    C9 C10 . 1.375(4) ?
    C9 H9 . 0.9300 ?
    C12 H12 . 0.9300 ?
    C10 H10 . 0.9300 ?
loop_
    _geom_angle_atom_site_label_1
    _geom_angle_atom_site_label_2
    _geom_angle_atom_site_label_3
    _geom_angle_site_symmetry_1
    _geom_angle_site_symmetry_3
    _geom_angle
    _geom_angle_publ_flag
    C11 C14 H14A . . 109.5 ?
    C11 C14 H14B . . 109.5 ?
    H14A C14 H14B . . 109.5 ?
    C11 C14 H14C . . 109.5 ?
    H14A C14 H14C . . 109.5 ?
    H14B C14 H14C . . 109.5 ?
    C7 O2 C8 . . 118.6(2) ?
    C6 C5 C4 . . 120.9(3) ?
    C6 C5 H5 . . 119.6 ?
    C4 C5 H5 . . 119.6 ?
    C6 C1 C2 . . 120.9(3) ?
    C6 C1 Br1 . . 119.9(2) ?
    C2 C1 Br1 . . 119.2(2) ?
    C2 C3 C4 . . 120.2(3) ?
    C2 C3 H3 . . 119.9 ?
    C4 C3 H3 . . 119.9 ?
    C3 C2 C1 . . 119.6(3) ?
    C3 C2 H2 . . 120.2 ?
    C1 C2 H2 . . 120.2 ?
    C9 C8 C13 . . 120.7(3) ?
    C9 C8 O2 . . 117.6(2) ?
    C13 C8 O2 . . 121.5(3) ?
    O1 C7 O2 . . 123.3(3) ?
    O1 C7 C4 . . 124.7(3) ?
    O2 C7 C4 . . 112.1(2) ?
    C5 C4 C3 . . 119.0(3) ?
    C5 C4 C7 . . 118.0(2) ?
    C3 C4 C7 . . 123.0(2) ?
    C5 C6 C1 . . 119.4(3) ?
    C5 C6 H6 . . 120.3 ?
    C1 C6 H6 . . 120.3 ?
    C10 C11 C12 . . 117.3(3) ?
    C10 C11 C14 . . 122.6(3) ?
    C12 C11 C14 . . 120.1(3) ?
    C12 C13 C8 . . 118.5(3) ?
    C12 C13 H13 . . 120.7 ?
    C8 C13 H13 . . 120.7 ?
    C10 C9 C8 . . 119.3(3) ?
    C10 C9 H9 . . 120.3 ?
    C8 C9 H9 . . 120.3 ?
    C13 C12 C11 . . 122.6(3) ?
    C13 C12 H12 . . 118.7 ?
    C11 C12 H12 . . 118.7 ?
    C9 C10 C11 . . 121.6(3) ?
    C9 C10 H10 . . 119.2 ?
    C11 C10 H10 . . 119.2 ?
loop_
    _geom_torsion_atom_site_label_1
    _geom_torsion_atom_site_label_2
    _geom_torsion_atom_site_label_3
    _geom_torsion_atom_site_label_4
    _geom_torsion_site_symmetry_1
    _geom_torsion_site_symmetry_2
    _geom_torsion_site_symmetry_3
    _geom_torsion_site_symmetry_4
    _geom_torsion
    _geom_torsion_publ_flag
    C4 C3 C2 C1 . . . . -0.3(4) ?
    C6 C1 C2 C3 . . . . 0.1(4) ?
    Br1 C1 C2 C3 . . . . 179.9(2) ?
    C7 O2 C8 C9 . . . . -128.0(3) ?
    C7 O2 C8 C13 . . . . 56.6(3) ?
    C8 O2 C7 O1 . . . . 6.1(4) ?
    C8 O2 C7 C4 . . . . -174.3(2) ?
    C6 C5 C4 C3 . . . . 0.0(4) ?
    C6 C5 C4 C7 . . . . -179.4(2) ?
    C2 C3 C4 C5 . . . . 0.3(4) ?
    C2 C3 C4 C7 . . . . 179.7(2) ?
    O1 C7 C4 C5 . . . . -3.8(4) ?
    O2 C7 C4 C5 . . . . 176.6(2) ?
    O1 C7 C4 C3 . . . . 176.7(3) ?
    O2 C7 C4 C3 . . . . -2.8(4) ?
    C4 C5 C6 C1 . . . . -0.2(4) ?
    C2 C1 C6 C5 . . . . 0.2(4) ?
    Br1 C1 C6 C5 . . . . -179.6(2) ?
    C9 C8 C13 C12 . . . . 0.4(4) ?
    O2 C8 C13 C12 . . . . 175.6(2) ?
    C13 C8 C9 C10 . . . . 0.2(4) ?
    O2 C8 C9 C10 . . . . -175.2(2) ?
    C8 C13 C12 C11 . . . . -0.6(4) ?
    C10 C11 C12 C13 . . . . 0.2(5) ?
    C14 C11 C12 C13 . . . . 179.8(3) ?
    C8 C9 C10 C11 . . . . -0.6(5) ?
    C12 C11 C10 C9 . . . . 0.4(5) ?
    C14 C11 C10 C9 . . . . -179.2(3) ?
loop_
    _geom_hbond_atom_site_label_D
    _geom_hbond_atom_site_label_H
    _geom_hbond_atom_site_label_A
    _geom_hbond_site_symmetry_A
    _geom_hbond_distance_DH
    _geom_hbond_distance_HA
    _geom_hbond_distance_DA
    _geom_hbond_angle_DHA
    C3 H3 O1 2_755 0.93 2.67 3.483(4) 146.5
    C13 H13 O1 4_575 0.93 2.77 3.422(4) 128.4
data_global
_journal_date_recd_electronic     2011-09-29
_journal_date_accepted     2011-09-30
_journal_name_full     'Acta Crystallographica, Section E'
_journal_year     2011
_journal_volume     67
_journal_issue     11
_journal_page_first     o2869
_journal_page_last     o2869
_journal_paper_category     QO
_journal_coeditor_code     TK2795
_publ_contact_author_name     'Dr. Rodolfo Moreno-Fuquen'
_publ_contact_author_address
;
     Departamento de Qu\'imica. Facultad de Ciencias, Universidad
     del Valle, Apartado 25360, Santiago de Cali,
     Colombia
;
_publ_contact_author_email     'rodimo26@yahoo.es'
_publ_contact_author_fax     '57 23 392440'
_publ_contact_author_phone     '57 23 393248'
_publ_section_title
;
4-Methylphenyl 4-bromobenzoate
;
loop_
    _publ_author_name
    _publ_author_address
    'Moreno-Fuquen, Rodolfo'
;    Departamento de Qu\'imica -- Facultad de Ciencias,
     Universidad del Valle
     Apartado 25360, Santiago de Cali,
     Colombia
;
    'Ellena, Javier'
;     Instituto de F\'isica, IFSC,
      Universidade de S\~ao Paulo,
      S\~ao Carlos, Brazil
;
    'De Simone, Carlos A.'
;     Instituto de F\'isica, IFSC,
      Universidade de S\~ao Paulo,
      S\~ao Carlos, Brazil
;
