# Supplementary material for: 4-Methyl­phenyl 4-bromo­benzoate
Source: Acta Crystallogr Sect E Struct Rep Online. 2011 Oct 8;67(Pt 11):o2869. doi: 10.1107/S1600536811040426 (PMC3247604; doi:10.1107/S1600536811040426)
Supplement: Supplementary file 2 [file e-67-o2869-Isup2.hkl]

# 
# h,k,l, Fc-squared, Fo-squared, sigma(Fo-squared) and status flag 
# 
data_I
_shelx_title ' import in P 21/a' 
_shelx_refln_list_code          4 
_shelx_F_calc_maximum      129.54 
_exptl_crystal_F_000       583.92 
_reflns_d_resolution_high  0.7694 
 
loop_ 
 _symmetry_equiv_pos_as_xyz 
 'x, y, z' 
 '-x, y+1/2, -z+1/2' 
 '-x, -y, -z' 
 'x, -y-1/2, z-1/2' 
 
_cell_length_a    15.0219 
_cell_length_b    11.3585 
_cell_length_c     7.5077 
_cell_angle_alpha  90.000 
_cell_angle_beta   99.730 
_cell_angle_gamma  90.000 
 
_shelx_F_squared_multiplier     1.000 
 
loop_ 
 _refln_index_h 
 _refln_index_k 
 _refln_index_l 
 _refln_F_squared_calc 
 _refln_F_squared_meas 
 _refln_F_squared_sigma 
 _refln_observed_status 
   3   0   0     2464.47     2158.05     64.58 o 
   4   0   0     4001.00     3447.90    173.26 o 
   5   0   0     9126.13     7870.33    253.67 o 
   6   0   0     1269.56     1079.30     37.81 o 
   7   0   0       16.56       43.56      6.57 o 
   8   0   0      727.20      645.38     22.42 o 
   9   0   0     2855.54     2700.82     80.75 o 
  10   0   0     1560.02     1638.77     38.51 o 
  11   0   0        1.18        1.99      3.12 o 
  12   0   0      269.34      272.74      8.55 o 
  13   0   0      654.37      809.26     64.52 o 
  14   0   0      243.78      322.92     10.99 o 
  15   0   0      141.28      164.71      8.12 o 
  16   0   0        0.06       -7.96     11.93 o 
  17   0   0      100.60      105.77      9.36 o 
  18   0   0       81.11       82.96      9.21 o 
  19   0   0       21.43       16.73      6.25 o 
   3   1   0      157.18      137.17      5.77 o 
   4   1   0      815.36      675.39     45.69 o 
   5   1   0      893.98      859.22     26.84 o 
   6   1   0       59.58       55.22      2.20 o 
   7   1   0     7287.45     7675.37    127.54 o 
   8   1   0       91.60       90.22      4.00 o 
   9   1   0        2.24        0.42      2.01 o 
  10   1   0      348.57      326.53     10.80 o 
  11   1   0       49.61       49.41      3.45 o 
  12   1   0      313.46      335.87      7.75 o 
  13   1   0      129.07      137.88      4.25 o 
  14   1   0        4.76        4.17      2.43 o 
  15   1   0       52.79       60.24      3.08 o 
  16   1   0       18.18       20.90      2.65 o 
  17   1   0       10.48       16.06      3.08 o 
  18   1   0        2.29        2.48      3.92 o 
  19   1   0        0.28        0.80      3.92 o 
   2   2   0      266.69      278.61      5.60 o 
   3   2   0      101.74       97.38      3.84 o 
   4   2   0     8014.44     7719.74    900.25 o 
   5   2   0     1449.75     1337.99     30.77 o 
   6   2   0     2367.89     2299.82     86.70 o 
   7   2   0     1431.19     1571.07     48.02 o 
   8   2   0      329.96      296.34      9.58 o 
   9   2   0      943.05      943.81     20.98 o 
  10   2   0     1257.76     1248.44     22.49 o 
  11   2   0       75.19       87.79      4.12 o 
  12   2   0      274.89      255.24      6.31 o 
  13   2   0      167.76      165.08      4.67 o 
  14   2   0      115.46      121.79      6.15 o 
  15   2   0      106.55      103.33      3.93 o 
  16   2   0        7.64        1.98      2.52 o 
  17   2   0       17.64       15.57      2.68 o 
  18   2   0       36.84       44.63      4.69 o 
  19   2   0        1.24       -4.23      4.23 o 
   1   3   0     3053.09     2978.34     96.14 o 
   2   3   0    10162.98    10222.85    311.47 o 
   3   3   0     4087.19     3938.23    215.62 o 
   4   3   0      359.19      338.24     18.66 o 
   5   3   0       32.69       26.16      2.19 o 
   6   3   0     3113.62     3002.95     61.90 o 
   7   3   0     4495.10     4793.99    240.87 o 
   8   3   0     1730.02     1630.29     39.72 o 
   9   3   0        3.82        6.39      1.75 o 
  10   3   0      293.67      257.46      5.91 o 
  11   3   0     2738.87     2822.79     46.65 o 
  12   3   0       41.96       34.78      2.05 o 
  13   3   0      180.41      187.36      5.09 o 
  14   3   0        1.20       -0.63      2.35 o 
  15   3   0      141.09      141.94      5.38 o 
  16   3   0      167.11      182.88      6.54 o 
  17   3   0       38.30       50.04      5.06 o 
  18   3   0        0.05       -3.75      3.75 o 
   1   4   0      740.70      749.41     25.47 o 
   2   4   0     1790.77     1772.38     57.77 o 
   3   4   0      270.66      272.49      5.64 o 
   4   4   0      945.10     1006.94     83.21 o 
   5   4   0      320.75      315.95     19.46 o 
   6   4   0      393.37      432.86     34.87 o 
   7   4   0       17.35       12.59      2.99 o 
   8   4   0       26.43       28.78      1.51 o 
   9   4   0       48.00       54.92      2.27 o 
  10   4   0      169.39      144.79      5.20 o 
  11   4   0       45.64       41.35      3.76 o 
  12   4   0      202.67      193.35      4.78 o 
  13   4   0       35.08       35.19      4.28 o 
  14   4   0        0.06        1.34      2.05 o 
  15   4   0       12.20       11.01      2.36 o 
  16   4   0        0.01       -1.19      2.26 o 
  17   4   0        0.08        2.32      2.62 o 
  18   4   0        8.09       15.33      3.84 o 
   1   5   0     1240.64     1186.67     40.17 o 
   2   5   0     4216.61     4205.21    135.19 o 
   3   5   0     3243.07     3351.64    143.51 o 
   4   5   0     2344.91     2414.40     46.94 o 
   5   5   0     1768.55     1905.27     92.89 o 
   6   5   0      564.50      525.50     29.58 o 
   7   5   0     1756.98     1773.24    162.29 o 
   8   5   0      258.71      266.81     23.18 o 
   9   5   0      104.14      100.73      4.80 o 
  10   5   0      134.18      117.44      3.49 o 
  11   5   0      146.32      137.48      4.32 o 
  12   5   0      178.79      175.05      5.15 o 
  13   5   0       32.62       37.08      2.19 o 
  14   5   0        2.59        0.78      1.91 o 
  15   5   0      101.84       79.53      4.46 o 
  16   5   0       53.97       48.76      3.14 o 
  17   5   0       34.02       40.30      3.18 o 
   1   6   0      308.44      309.22     11.49 o 
   2   6   0      143.47      126.17      5.89 o 
   3   6   0      739.92      722.38     25.98 o 
   4   6   0     1173.81     1185.21     19.90 o 
   5   6   0      488.27      446.17     16.35 o 
   6   6   0      420.93      426.43     13.87 o 
   7   6   0        8.76       13.20     10.04 o 
   8   6   0      266.97      247.85     31.98 o 
   9   6   0     1903.75     2159.24    127.19 o 
  10   6   0       24.83       28.25      4.11 o 
  11   6   0       93.21      101.85      5.28 o 
  12   6   0       31.92       29.69      5.15 o 
  13   6   0      102.99      109.43      7.08 o 
  14   6   0       91.52      106.07      5.11 o 
  15   6   0       13.07       23.02      3.51 o 
  16   6   0        1.47        8.88      3.53 o 
  17   6   0        6.63        4.89      4.50 o 
   1   7   0      103.38      113.96      6.22 o 
   2   7   0      165.11      196.88      8.39 o 
   3   7   0      686.23      765.97     27.29 o 
   4   7   0       18.86       18.22      1.94 o 
   5   7   0       12.76       21.23      3.33 o 
   6   7   0      168.00      166.25      5.75 o 
   7   7   0       20.44       18.77      2.73 o 
   8   7   0       11.14        1.87      3.58 o 
   9   7   0       45.57       36.95      6.60 o 
  10   7   0        3.85        0.23      6.17 o 
  11   7   0        0.55        0.29      2.40 o 
  12   7   0        7.41       -1.11      3.10 o 
  13   7   0        4.52       13.12      4.30 o 
  14   7   0        0.06       -3.83      3.83 o 
  15   7   0        5.74        1.32      4.83 o 
  16   7   0        0.25        0.52      5.79 o 
   0   8   0      337.34      377.04     14.72 o 
   1   8   0      683.08      712.72     25.18 o 
   2   8   0       27.54       27.01      3.98 o 
   3   8   0      251.06      234.89      9.97 o 
   4   8   0      353.40      373.41     10.67 o 
   5   8   0      463.56      491.27     16.04 o 
   6   8   0      288.95      319.51     14.55 o 
   7   8   0        0.48        1.91      5.37 o 
   8   8   0      298.14      322.63     28.15 o 
   9   8   0      154.00      150.95     19.90 o 
  10   8   0      166.86      182.33     16.11 o 
  11   8   0       13.03       19.22      3.37 o 
  12   8   0       13.05        5.55      3.48 o 
  13   8   0       82.90       75.14      8.96 o 
  14   8   0       53.10       50.55      7.99 o 
  15   8   0       10.57       17.30      4.43 o 
  16   8   0       17.14        6.16      9.00 o 
   1   9   0      133.75      122.78      7.35 o 
   2   9   0      823.07      817.06     40.33 o 
   3   9   0       21.56       25.21      2.92 o 
   4   9   0       37.10       35.90      4.52 o 
   5   9   0        0.32       -0.89      0.89 o 
   6   9   0       47.83       53.75      6.24 o 
   7   9   0       33.69       34.14      4.17 o 
   8   9   0      124.06      126.06     13.93 o 
   9   9   0       57.54       60.66     11.38 o 
  10   9   0        0.61        1.09      3.53 o 
  11   9   0       12.91       15.60      3.14 o 
  12   9   0        7.20        2.49      7.86 o 
  13   9   0        7.05        3.69      4.40 o 
  14   9   0        1.10        3.34      4.18 o 
  15   9   0        1.82       -1.00      5.25 o 
   0  10   0       21.00       30.80      5.41 o 
   1  10   0       44.97       55.26      3.83 o 
   2  10   0      147.46      155.69      5.63 o 
   3  10   0      125.49      128.86      5.34 o 
   4  10   0      142.51      169.35      6.25 o 
   5  10   0        0.76        0.34      1.58 o 
   6  10   0        0.83        0.24      4.17 o 
   7  10   0        1.10       -0.18      5.64 o 
   8  10   0       28.39       21.13      3.40 o 
   9  10   0       13.37        2.76      3.88 o 
  10  10   0       37.59       32.12      4.54 o 
  11  10   0        0.02        1.64      4.35 o 
  12  10   0        6.14        5.05      5.38 o 
  13  10   0        2.72        0.20      4.09 o 
  14  10   0        6.06        8.83      7.87 o 
   1  11   0       53.34       55.48      2.83 o 
   2  11   0       61.04       62.26      3.55 o 
   3  11   0       47.18       45.68      7.28 o 
   4  11   0       25.74       28.51      2.53 o 
   5  11   0       55.50       53.05      1.86 o 
   6  11   0       34.96       30.10      5.10 o 
   7  11   0       18.96       26.27      5.04 o 
   8  11   0       15.38       20.05      4.15 o 
   9  11   0       24.23       41.53      5.73 o 
  10  11   0       25.95       16.48      4.47 o 
  11  11   0       21.32       17.25      5.25 o 
  12  11   0       19.38       20.50      5.27 o 
   0  12   0       13.32       13.47      3.45 o 
   1  12   0        0.29       -1.77      2.31 o 
   2  12   0      112.37       95.35      4.39 o 
   3  12   0       44.56       40.53      2.92 o 
   4  12   0        8.67       11.37      5.23 o 
   5  12   0       21.69        9.72      6.16 o 
   6  12   0        4.00        1.52      4.56 o 
   7  12   0        0.02       -0.79      3.84 o 
   8  12   0        0.26       -2.36      4.03 o 
   9  12   0        6.63       12.50      5.67 o 
  10  12   0        0.21        5.00      5.53 o 
  11  12   0        0.38        1.66      8.38 o 
   1  13   0        2.10        0.95      5.38 o 
   2  13   0        8.28       13.45      3.61 o 
   3  13   0       60.62       55.00      4.22 o 
   4  13   0        0.84        2.85      4.84 o 
   5  13   0        2.53       -4.51      4.51 o 
   6  13   0        8.48        6.84      6.27 o 
   7  13   0        7.07       -0.38      3.85 o 
   8  13   0        3.24        9.92      4.24 o 
   9  13   0        1.30       -5.26      5.60 o 
   0  14   0        2.74       -3.13      3.73 o 
   1  14   0       10.02        0.94      3.51 o 
   2  14   0        1.03        4.03      4.36 o 
   3  14   0        0.11       -0.31      4.86 o 
   4  14   0       10.31        6.71      4.00 o 
   5  14   0        2.35        8.64      4.00 o 
   6  14   0        2.67       -1.30      4.35 o 
 -19   1   1       10.72       14.23      4.57 o 
 -18   1   1       67.74       84.33      4.83 o 
 -17   1   1       51.02       51.83      3.74 o 
 -16   1   1        3.10       -0.51      2.66 o 
 -15   1   1      181.44      198.74      7.77 o 
 -14   1   1      499.03      546.92     12.27 o 
 -13   1   1       97.40       95.03      3.54 o 
 -12   1   1      422.55      433.26     14.76 o 
 -11   1   1      200.39      214.29      5.24 o 
 -10   1   1     1128.08     1085.00     18.20 o 
  -9   1   1     3084.33     3075.27     50.14 o 
  -8   1   1     4246.88     4440.83     94.24 o 
  -7   1   1      274.70      311.63      7.30 o 
  -6   1   1     2220.73     2076.44     45.72 o 
  -5   1   1     6577.59     6220.07    181.20 o 
  -4   1   1     7219.19     6913.36    144.62 o 
  -3   1   1     1305.48     1198.47     32.79 o 
  -2   1   1      138.02      106.08      3.46 o 
   1   1   1     3630.47     3249.40    139.25 o 
   2   1   1      408.20      308.05      8.84 o 
   3   1   1      707.77      698.96     39.61 o 
   4   1   1     7023.14     6749.54    215.26 o 
   5   1   1     6003.08     5846.71    215.54 o 
   6   1   1     5069.77     5334.69    227.97 o 
   7   1   1     1363.53     1538.51     50.86 o 
   8   1   1     2522.60     2576.13    123.61 o 
   9   1   1     2241.04     2188.70     50.09 o 
  10   1   1     1357.72     1380.71     41.22 o 
  11   1   1        2.24        1.33      4.61 o 
  12   1   1       37.59       38.12      3.20 o 
  13   1   1      429.64      478.60     12.62 o 
  14   1   1      439.75      484.43     11.38 o 
  15   1   1       74.50       81.69      5.33 o 
  16   1   1        2.48        7.50      4.46 o 
  17   1   1       53.61       57.46      4.87 o 
  18   1   1       31.05       42.98      4.80 o 
 -19   2   1       11.46       14.87      4.37 o 
 -18   2   1        2.59       -2.14      4.73 o 
 -17   2   1       47.13       62.95      4.29 o 
 -16   2   1      123.36      145.01      5.37 o 
 -15   2   1       50.21       60.82      3.29 o 
 -14   2   1       51.81       43.61      2.73 o 
 -13   2   1       90.69      105.38      3.81 o 
 -12   2   1       72.13       74.27      3.89 o 
 -11   2   1      881.64      949.01     17.56 o 
 -10   2   1      511.77      501.67     11.92 o 
  -9   2   1       16.95       15.29      3.52 o 
  -8   2   1      487.34      436.88      9.68 o 
  -7   2   1     2305.75     2127.63     31.75 o 
  -6   2   1      570.10      485.66     10.63 o 
  -5   2   1      412.57      361.84      9.90 o 
  -4   2   1      646.23      640.65     10.07 o 
  -3   2   1     4567.14     4443.10     57.96 o 
  -2   2   1     9672.61     9829.48    280.69 o 
   1   2   1     3938.14     3956.24     62.99 o 
   2   2   1     7427.37     7454.80    486.20 o 
   3   2   1     4621.08     4532.32    121.84 o 
   4   2   1      542.04      540.57     13.69 o 
   5   2   1        4.74        4.48      1.88 o 
   6   2   1     1748.01     1604.79     32.77 o 
   7   2   1     1392.18     1239.09     27.12 o 
   8   2   1      953.64      891.81     19.72 o 
   9   2   1       14.28       17.03      3.22 o 
  10   2   1      249.01      245.95      6.91 o 
  11   2   1      216.95      219.02      8.55 o 
  12   2   1      484.47      523.52     11.70 o 
  13   2   1        3.29       12.41      2.36 o 
  14   2   1        0.25        1.81      2.72 o 
  15   2   1      118.98      137.33      8.71 o 
  16   2   1      106.03      123.69      5.20 o 
  17   2   1       33.80       36.49      3.39 o 
  18   2   1        0.26       -1.29      3.11 o 
 -19   3   1        8.50       15.23      4.20 o 
 -18   3   1        7.14        7.09      3.34 o 
 -17   3   1        3.78        1.72      3.14 o 
 -16   3   1        0.92       -2.44      2.44 o 
 -15   3   1       18.48       12.70      4.34 o 
 -14   3   1        0.86        0.40      2.42 o 
 -13   3   1       73.12       62.34      4.45 o 
 -12   3   1       46.49       36.61      2.37 o 
 -11   3   1        4.84        2.90      1.90 o 
 -10   3   1        6.59       -2.00      2.00 o 
  -9   3   1        5.59        2.66      1.63 o 
  -8   3   1       77.51       60.77      2.38 o 
  -7   3   1      234.47      244.79      4.82 o 
  -6   3   1       22.90       17.45      1.92 o 
  -5   3   1     1901.55     1865.43     27.72 o 
  -4   3   1      816.39      736.24     13.45 o 
  -3   3   1       44.35       48.09      1.43 o 
  -2   3   1     1282.41     1301.88     77.49 o 
  -1   3   1     1202.49     1143.61     36.91 o 
   0   3   1     3330.15     3176.57     76.97 o 
   1   3   1      324.91      344.01      6.11 o 
   2   3   1      566.31      562.21     13.10 o 
   3   3   1      154.85      143.37      4.47 o 
   4   3   1     1870.47     1824.04     50.44 o 
   5   3   1      243.28      220.57      6.49 o 
   6   3   1        3.34        4.65      3.05 o 
   7   3   1       81.86       94.85      3.25 o 
   8   3   1      130.13      106.70      2.87 o 
   9   3   1       43.13       37.88      2.56 o 
  10   3   1       47.21       33.58      1.97 o 
  11   3   1       70.43       73.19      4.79 o 
  12   3   1        0.85       -2.22      2.22 o 
  13   3   1        1.03       -2.48      2.48 o 
  14   3   1       55.06       45.01      2.98 o 
  15   3   1        5.55        5.29      2.16 o 
  16   3   1        2.63       -0.31      2.50 o 
  17   3   1        6.40        0.48      4.64 o 
  18   3   1       18.54       28.60     14.54 o 
 -18   4   1        0.52       -1.53      3.27 o 
 -17   4   1       32.60       35.40      3.86 o 
 -16   4   1      104.01       97.17      5.39 o 
 -15   4   1       68.76       74.13      3.42 o 
 -14   4   1        4.35        3.24      2.55 o 
 -13   4   1       19.24       23.32      2.96 o 
 -12   4   1      795.61      844.71     23.67 o 
 -11   4   1      833.69      837.18     20.55 o 
 -10   4   1      557.56      519.30     21.71 o 
  -9   4   1      204.24      221.14      8.42 o 
  -8   4   1      783.35      758.48     16.96 o 
  -7   4   1     3859.11     4036.56     72.55 o 
  -6   4   1     1426.19     1375.38     54.70 o 
  -5   4   1     1431.61     1518.16     50.68 o 
  -4   4   1     1241.98     1226.02     30.46 o 
  -3   4   1     3527.52     3259.63     52.59 o 
  -2   4   1     2370.18     2133.64     78.53 o 
  -1   4   1     5457.80     5551.29    178.48 o 
   0   4   1      102.35      102.09      3.96 o 
   1   4   1     3814.19     3784.99    174.38 o 
   2   4   1     5956.67     6086.78    111.08 o 
   3   4   1     2979.71     2757.21     51.24 o 
   4   4   1        6.69       17.75      2.55 o 
   5   4   1       60.19       50.81      3.04 o 
   6   4   1     3256.16     3396.90    242.27 o 
   7   4   1     1881.96     1934.43    127.98 o 
   8   4   1     1371.43     1353.24     55.71 o 
   9   4   1        0.74       -1.54      1.72 o 
  10   4   1      303.73      304.99      7.67 o 
  11   4   1     1392.28     1426.20     26.42 o 
  12   4   1      291.76      307.60      7.43 o 
  13   4   1       68.72       67.99      2.97 o 
  14   4   1        8.14        8.90      2.13 o 
  15   4   1      112.47      113.92      5.08 o 
  16   4   1       87.01       96.73      4.47 o 
  17   4   1       28.11       37.43      4.10 o 
  18   4   1        2.21       -2.82      8.32 o 
 -18   5   1       11.86       12.38      9.01 o 
 -17   5   1        8.75        7.72      3.74 o 
 -16   5   1        3.43       -0.56      2.31 o 
 -15   5   1        9.30        9.50      2.04 o 
 -14   5   1        9.68       15.18      2.75 o 
 -13   5   1       75.67       81.46      5.61 o 
 -12   5   1      212.96      213.93      6.76 o 
 -11   5   1      198.24      195.80      4.97 o 
 -10   5   1      234.96      262.35      5.89 o 
  -9   5   1       90.63       91.75      2.61 o 
  -8   5   1      273.31      288.76      7.32 o 
  -7   5   1       86.23      111.69      9.60 o 
  -6   5   1      114.88      109.46      3.14 o 
  -5   5   1      370.80      327.73      7.47 o 
  -4   5   1      111.53       88.93      2.77 o 
  -3   5   1     2199.32     2223.03     75.02 o 
  -2   5   1      448.20      471.82     20.61 o 
  -1   5   1      546.86      563.98     20.06 o 
   0   5   1     1112.53     1108.02     26.47 o 
   1   5   1     2013.38     1976.30    138.16 o 
   2   5   1      676.04      694.64     16.94 o 
   3   5   1        2.62        3.82      3.22 o 
   4   5   1      353.08      315.22      9.11 o 
   5   5   1      495.67      521.99     33.60 o 
   6   5   1      550.67      541.38     40.36 o 
   7   5   1       12.49       11.67      2.46 o 
   8   5   1      114.49      124.19     16.88 o 
   9   5   1      650.29      700.37     19.91 o 
  10   5   1      246.40      249.77     16.00 o 
  11   5   1      119.91      109.32      4.44 o 
  12   5   1        6.96        6.27      2.47 o 
  13   5   1       26.29       32.82      2.13 o 
  14   5   1       49.72       49.44      3.22 o 
  15   5   1       22.46       25.26      2.39 o 
  16   5   1        1.23        1.95      2.10 o 
  17   5   1        4.48       -0.46      4.97 o 
 -17   6   1        0.41       -3.38      4.92 o 
 -16   6   1       25.44       16.96      2.18 o 
 -15   6   1       29.33       22.68      2.32 o 
 -14   6   1        1.61        0.01      1.82 o 
 -13   6   1        3.10       -0.11      4.26 o 
 -12   6   1      264.03      258.43      8.27 o 
 -11   6   1      389.44      362.90      9.92 o 
 -10   6   1        7.93        4.80      2.22 o 
  -9   6   1       36.88       32.69      2.85 o 
  -8   6   1      128.04      129.50     11.18 o 
  -7   6   1      435.33      411.21     12.67 o 
  -6   6   1      329.56      301.91      6.93 o 
  -5   6   1       27.96       40.69      2.43 o 
  -4   6   1        2.34       -1.45      1.54 o 
  -3   6   1        6.55        7.56      4.86 o 
  -2   6   1     2078.15     2172.09    121.40 o 
  -1   6   1      841.63      772.75     19.02 o 
   0   6   1      259.13      258.98      7.60 o 
   1   6   1     1046.61     1196.13     49.57 o 
   2   6   1       14.22       25.58      1.79 o 
   3   6   1      570.08      642.24     28.97 o 
   4   6   1      319.13      354.17      9.56 o 
   5   6   1      185.96      182.38      8.69 o 
   6   6   1      324.26      313.20     13.70 o 
   7   6   1      613.27      560.49     20.72 o 
   8   6   1       28.32       26.71      2.94 o 
   9   6   1      119.18      119.38     11.28 o 
  10   6   1      145.34      134.38      9.69 o 
  11   6   1      454.39      490.58     15.71 o 
  12   6   1       21.98       20.07      3.80 o 
  13   6   1        0.78        1.84      6.47 o 
  14   6   1        9.93        8.19      3.20 o 
  15   6   1       28.19       29.50      4.36 o 
  16   6   1        1.33        2.40      4.82 o 
 -17   7   1        3.62       -0.22      4.80 o 
 -16   7   1        0.26       -4.69      4.69 o 
 -15   7   1       18.32       15.53      4.58 o 
 -14   7   1      103.66      103.92      5.59 o 
 -13   7   1       23.83       19.23      3.19 o 
 -12   7   1        6.17        4.36      3.76 o 
 -11   7   1        4.85        1.67      2.94 o 
 -10   7   1        6.66       -0.41      6.15 o 
  -9   7   1      902.65     1006.83     62.90 o 
  -8   7   1      230.08      232.93     12.94 o 
  -7   7   1        2.45        1.89      1.19 o 
  -6   7   1      149.58      151.06      3.93 o 
  -5   7   1     1607.54     1761.84     68.74 o 
  -4   7   1      371.35      395.10     23.83 o 
  -3   7   1      832.41      789.01     25.78 o 
  -2   7   1      336.36      337.24     14.67 o 
  -1   7   1     1072.99     1041.58     26.02 o 
   0   7   1     2163.49     2213.61     52.32 o 
   1   7   1     1285.76     1353.96     33.31 o 
   2   7   1        0.48        6.09      2.45 o 
   3   7   1      226.43      232.90      6.82 o 
   4   7   1     1574.40     1751.59     41.29 o 
   5   7   1      514.63      516.45     23.87 o 
   6   7   1      299.59      311.58      9.76 o 
   7   7   1        6.40        9.45      3.24 o 
   8   7   1      678.49      836.25     34.00 o 
   9   7   1        6.28        0.81      3.48 o 
  10   7   1      210.25      236.24     17.07 o 
  11   7   1       46.00       50.10      5.64 o 
  12   7   1       19.08       23.05      3.31 o 
  13   7   1      120.83      125.42      6.20 o 
  14   7   1       39.06       44.24      5.46 o 
  15   7   1       10.67       10.63      4.24 o 
  16   7   1        0.86       -3.74      5.82 o 
 -16   8   1        0.96       -6.01      6.58 o 
 -15   8   1        0.09       -3.74      3.74 o 
 -14   8   1        1.21       -3.41      4.61 o 
 -13   8   1       30.26       31.33      6.48 o 
 -12   8   1        5.99        7.64      2.92 o 
 -11   8   1       29.54       23.13      2.56 o 
 -10   8   1      266.64      267.55     18.11 o 
  -9   8   1      127.32      131.23      8.96 o 
  -8   8   1       11.46       14.16      2.75 o 
  -7   8   1       62.13       55.40      4.48 o 
  -6   8   1        0.23        0.07      2.89 o 
  -5   8   1        0.30       -1.56      1.56 o 
  -4   8   1       23.51       22.24      3.01 o 
  -3   8   1       21.90       18.66      3.30 o 
  -2   8   1      367.47      356.45     10.23 o 
  -1   8   1        1.58        3.72      3.04 o 
   0   8   1       67.79       65.96      3.82 o 
   1   8   1       26.32       24.05      2.92 o 
   2   8   1       45.98       52.00      2.99 o 
   3   8   1       85.21       85.93      3.55 o 
   4   8   1        6.38        4.28      3.29 o 
   5   8   1        2.94        7.56      5.37 o 
   6   8   1        6.00        7.51      3.25 o 
   7   8   1       94.81       87.00      5.11 o 
   8   8   1      235.60      221.85     18.25 o 
   9   8   1      239.33      212.50     23.64 o 
  10   8   1        1.49        2.55      4.60 o 
  11   8   1        1.68       -4.46      6.54 o 
  12   8   1       20.39       15.82      4.16 o 
  13   8   1        2.19        0.32      5.39 o 
  14   8   1        5.22        5.49      5.15 o 
  15   8   1        1.68        3.16      5.91 o 
 -15   9   1        1.12        3.27      7.57 o 
 -14   9   1        5.69        0.58      4.25 o 
 -13   9   1       40.58       36.73      4.30 o 
 -12   9   1        5.47        3.49      3.10 o 
 -11   9   1       19.60       19.87      3.73 o 
 -10   9   1       59.10       66.17      5.58 o 
  -9   9   1       32.10       30.65      6.12 o 
  -8   9   1      105.65      101.28      8.23 o 
  -7   9   1        4.28        0.99      3.81 o 
  -6   9   1       23.85       22.11      2.46 o 
  -5   9   1      136.84      142.40     11.86 o 
  -4   9   1      530.49      566.51     28.51 o 
  -3   9   1        0.75        2.36      2.86 o 
  -2   9   1        0.43       -1.60      3.35 o 
  -1   9   1      253.19      291.69      7.28 o 
   0   9   1      163.90      172.88      4.99 o 
   1   9   1       54.48       68.18      3.47 o 
   2   9   1       16.89       18.69      2.36 o 
   3   9   1       30.91       26.55      2.76 o 
   4   9   1      336.08      379.30     24.46 o 
   5   9   1       77.53       87.11      6.08 o 
   6   9   1       46.75       46.13      6.86 o 
   7   9   1       17.85       19.77      4.54 o 
   8   9   1       48.42       51.02      4.54 o 
   9   9   1      215.67      228.76     32.36 o 
  10   9   1        5.76        5.02      4.89 o 
  11   9   1        0.42       10.03      7.43 o 
  12   9   1        8.67       -5.34      5.34 o 
  13   9   1        7.37       -4.40      4.40 o 
  14   9   1       18.05       10.83      8.33 o 
 -14  10   1        1.19       -4.38      5.88 o 
 -13  10   1       18.00       17.34      6.55 o 
 -12  10   1        5.70        4.37      3.67 o 
 -11  10   1        3.08        0.93      3.14 o 
 -10  10   1       29.64       19.98      6.95 o 
  -9  10   1       13.47       14.38      3.70 o 
  -8  10   1      117.52      130.62     12.00 o 
  -7  10   1       96.92       88.57      5.18 o 
  -6  10   1       22.34       26.37      2.24 o 
  -5  10   1        2.58        3.01      2.06 o 
  -4  10   1       26.12       23.48      2.46 o 
  -3  10   1      718.72      760.48     20.98 o 
  -2  10   1        2.21        7.19      3.62 o 
  -1  10   1        4.56        3.24      2.53 o 
   0  10   1      106.81      104.44      4.01 o 
   1  10   1       10.28       13.90      3.16 o 
   2  10   1      705.62      732.60     20.65 o 
   3  10   1       17.51       20.15      6.31 o 
   4  10   1       63.00       59.31      5.59 o 
   5  10   1        5.73       -3.78      5.85 o 
   6  10   1       80.51       82.57      6.44 o 
   7  10   1       79.04       82.96      7.68 o 
   8  10   1       37.67       50.88      8.07 o 
   9  10   1        3.12        2.37      4.58 o 
  10  10   1        7.72        2.54      4.03 o 
  11  10   1        3.41        1.53      4.02 o 
  12  10   1       26.95       18.74      5.45 o 
  13  10   1        9.57       11.53      5.83 o 
 -12  11   1        3.67        3.44      4.04 o 
 -11  11   1        1.46        1.49      4.33 o 
 -10  11   1        0.33        5.95      5.18 o 
  -9  11   1        0.52       -0.23      8.03 o 
  -8  11   1       13.05        1.80      7.85 o 
  -7  11   1        0.07        0.42      8.31 o 
  -6  11   1        5.23        7.55      1.26 o 
  -5  11   1        5.06        1.01      4.21 o 
  -4  11   1       29.87       30.04      3.91 o 
  -3  11   1      200.20      190.16     13.94 o 
  -2  11   1       13.00       15.12      2.61 o 
  -1  11   1       10.67        5.58      2.80 o 
   0  11   1        8.45        5.01      2.68 o 
   1  11   1       29.03       29.87      4.22 o 
   2  11   1      323.42      335.17     10.99 o 
   3  11   1      115.57      123.20      5.68 o 
   4  11   1        0.02       -0.22      2.03 o 
   5  11   1        3.64        1.19      6.78 o 
   6  11   1        0.01       -2.77      4.62 o 
   7  11   1        1.58        4.11      5.01 o 
   8  11   1        6.82       10.89      7.32 o 
   9  11   1        0.69        5.45      8.11 o 
  10  11   1        0.00       12.58      8.29 o 
  11  11   1        3.26       -4.43      8.74 o 
  12  11   1        3.48       -7.98      7.98 o 
 -11  12   1        2.56       15.36      7.65 o 
 -10  12   1        0.79       -1.32      4.59 o 
  -9  12   1        0.11        0.14      3.71 o 
  -8  12   1        1.02        1.10      4.94 o 
  -7  12   1       14.63       21.86      4.66 o 
  -6  12   1        1.84        3.19      3.55 o 
  -5  12   1       48.32       46.93      2.80 o 
  -4  12   1        8.68       11.51      2.50 o 
  -3  12   1       65.47       70.40      4.35 o 
  -2  12   1       88.30      107.59      4.66 o 
  -1  12   1        8.72       11.15      3.03 o 
   0  12   1        1.67        9.61      2.94 o 
   1  12   1        1.01        5.62      4.22 o 
   2  12   1       96.95      101.99      9.42 o 
   3  12   1       62.88       69.49      8.19 o 
   4  12   1       30.58       17.71      6.44 o 
   5  12   1        0.31       -0.88      5.37 o 
   6  12   1        3.46       11.00      5.59 o 
   7  12   1       16.45       25.21      5.20 o 
   8  12   1        6.20       12.48      5.61 o 
   9  12   1        0.24       -3.39      8.44 o 
  10  12   1        5.92        7.77      8.31 o 
  -9  13   1        5.21        4.73      4.13 o 
  -8  13   1        4.00       -1.07      5.12 o 
  -7  13   1        9.12        1.69      7.82 o 
  -6  13   1        0.04       -1.29      5.08 o 
  -5  13   1       47.11       39.34      7.52 o 
  -4  13   1        3.67        2.78      4.90 o 
  -3  13   1        0.06       -0.60      2.96 o 
  -2  13   1       12.37       11.55      2.46 o 
  -1  13   1        5.15        3.38      3.26 o 
   0  13   1        7.76       11.73      2.68 o 
   1  13   1        2.38       -1.07      2.95 o 
   2  13   1        3.47        5.43      3.87 o 
   3  13   1        3.70        7.88      5.73 o 
   4  13   1       19.05        9.32      6.32 o 
   5  13   1        0.11        1.24      4.95 o 
   6  13   1        2.15        1.53      4.88 o 
   8  13   1        0.97       -8.24      8.24 o 
  -6  14   1        0.82       11.68      4.53 o 
  -5  14   1        2.68       16.54      5.85 o 
  -4  14   1        1.10        6.01      4.64 o 
  -3  14   1        5.28        5.95      3.43 o 
  -2  14   1        5.05        4.92      4.12 o 
  -1  14   1        9.96        8.06      3.29 o 
   0  14   1        6.75       11.50      4.46 o 
   1  14   1        0.55       -2.84      2.84 o 
   2  14   1        1.67        1.32      3.04 o 
   3  14   1        5.69       -1.07      5.62 o 
   4  14   1        3.79       -0.23      4.84 o 
   5  14   1        3.38        3.26      4.85 o 
 -19   0   2       35.60       44.40      8.20 o 
 -18   0   2       59.55       58.05      5.63 o 
 -17   0   2       61.29       71.06      5.66 o 
 -16   0   2        6.49       11.41     14.42 o 
 -15   0   2       44.12       50.74      4.53 o 
 -14   0   2      391.34      403.09     16.63 o 
 -13   0   2      207.96      222.57      8.38 o 
 -12   0   2     1243.44     1288.69     34.16 o 
 -11   0   2      433.62      476.02     13.52 o 
 -10   0   2     1028.70     1068.16     26.60 o 
  -9   0   2     1148.43     1064.14     23.31 o 
  -8   0   2     1052.08      995.34     20.23 o 
  -7   0   2      360.01      387.39     10.00 o 
  -6   0   2     1631.17     1567.84     53.70 o 
  -5   0   2     4159.42     4140.13    153.63 o 
  -4   0   2     6337.66     6353.90    142.97 o 
  -3   0   2     5215.17     5016.03    319.08 o 
  -2   0   2       67.62      101.92     15.95 o 
   0   0   2     3100.90     2973.55     48.69 o 
   1   0   2     1330.92     1154.62     22.40 o 
   2   0   2     1073.97      973.71     23.61 o 
   3   0   2     3219.96     3108.79     98.01 o 
   4   0   2     2225.31     2058.69    166.27 o 
   5   0   2    11251.53    11845.05   1099.54 o 
   6   0   2      329.13      293.45     19.78 o 
   7   0   2        9.07        7.15      2.37 o 
   8   0   2     1588.37     1643.27    137.64 o 
   9   0   2      787.67      818.61     48.93 o 
  10   0   2     1238.59     1345.05     47.70 o 
  11   0   2       14.36        3.49      6.15 o 
  12   0   2      234.28      253.20     13.29 o 
  13   0   2      159.95      203.85     13.79 o 
  14   0   2      371.21      423.29     21.78 o 
  15   0   2       66.52       86.36      9.44 o 
  16   0   2        7.82        2.30      7.32 o 
  17   0   2       68.27       94.05      9.63 o 
  18   0   2       37.54       50.44      8.41 o 
 -19   1   2       10.41       11.71      5.45 o 
 -18   1   2        0.52        1.81      2.88 o 
 -17   1   2        2.59        1.87      2.50 o 
 -16   1   2       62.48       63.35      3.33 o 
 -15   1   2       15.43       17.39      3.07 o 
 -14   1   2       79.00       79.09      4.03 o 
 -13   1   2        4.93        6.16      2.15 o 
 -12   1   2      102.51      113.62      3.73 o 
 -11   1   2      385.52      385.99      7.80 o 
 -10   1   2      284.55      312.09      6.61 o 
  -9   1   2      272.41      294.40      6.42 o 
  -8   1   2     1010.14     1070.00     16.61 o 
  -7   1   2      951.36      904.45     18.00 o 
  -6   1   2       10.94        7.50      1.43 o 
  -5   1   2      858.68      853.14     20.16 o 
  -4   1   2      198.45      180.32      3.56 o 
  -3   1   2      247.59      273.71      4.71 o 
  -2   1   2     4819.14     4783.61     77.06 o 
  -1   1   2       45.43       47.89      1.08 o 
   0   1   2     3360.68     3252.14     83.66 o 
   1   1   2     1776.62     1696.99     54.88 o 
   2   1   2       50.04       41.03      2.39 o 
   3   1   2     1427.84     1284.56     29.17 o 
   4   1   2       11.03        8.69      1.46 o 
   5   1   2        0.91       -1.67      1.67 o 
   6   1   2     3551.90     3844.72     84.47 o 
   7   1   2       99.60       81.04      6.25 o 
   8   1   2      100.64       82.87      4.86 o 
   9   1   2       69.91       62.25      5.13 o 
  10   1   2      232.57      233.07      6.64 o 
  11   1   2      298.21      298.63     11.87 o 
  12   1   2      141.97      149.08      7.86 o 
  13   1   2        0.82       -0.84      3.94 o 
  14   1   2        0.54       -4.99      4.99 o 
  15   1   2       29.63       28.40      3.93 o 
  16   1   2       10.67        7.12      2.70 o 
  17   1   2        3.11        7.63      9.53 o 
  18   1   2        1.47        1.39      3.29 o 
 -19   2   2        6.20        7.24      3.97 o 
 -18   2   2       25.49       25.80      3.41 o 
 -17   2   2       16.01       13.33      2.81 o 
 -16   2   2        1.62        3.20      3.15 o 
 -15   2   2       54.08       59.20      3.37 o 
 -14   2   2       14.11       11.06      2.43 o 
 -13   2   2      447.45      445.32     17.46 o 
 -12   2   2       42.33       37.39      2.55 o 
 -11   2   2       41.86       49.15      2.43 o 
 -10   2   2     1440.71     1417.87     29.93 o 
  -9   2   2      275.01      245.11      9.51 o 
  -8   2   2     1193.68     1067.87     39.34 o 
  -7   2   2      149.51      139.42      2.92 o 
  -6   2   2       60.05       51.86      1.76 o 
  -5   2   2     6116.72     6068.27     86.53 o 
  -4   2   2      120.46       95.67      3.44 o 
  -3   2   2       39.16       28.23      2.49 o 
  -2   2   2     8212.03     8961.96    278.71 o 
  -1   2   2     4179.20     4293.18     70.30 o 
   0   2   2    16780.94    19994.07    633.91 o 
   1   2   2      423.93      379.64      9.84 o 
   2   2   2     1008.74     1034.09     39.18 o 
   3   2   2      141.40      131.52      4.84 o 
   4   2   2     3019.13     2995.55     86.47 o 
   5   2   2     1250.44     1239.65     65.17 o 
   6   2   2      114.38       87.53      3.23 o 
   7   2   2      137.90      131.57      4.05 o 
   8   2   2      110.34      111.28      4.27 o 
   9   2   2     1434.32     1427.72     31.49 o 
  10   2   2      562.31      532.94     13.74 o 
  11   2   2        0.15       -2.63      2.63 o 
  12   2   2      134.58      130.13      5.45 o 
  13   2   2      113.58      107.96      5.30 o 
  14   2   2      130.37      132.88      6.32 o 
  15   2   2       16.48       12.85      3.16 o 
  16   2   2        1.52       -0.40      3.06 o 
  17   2   2       24.33       30.82      5.11 o 
 -19   3   2       11.71        7.43      4.05 o 
 -18   3   2        0.16       -1.67      3.46 o 
 -17   3   2       55.62       61.59      4.45 o 
 -16   3   2       94.83      113.12      4.74 o 
 -15   3   2       97.83      104.32      5.91 o 
 -14   3   2        0.59        1.85      2.42 o 
 -13   3   2        5.84        8.22      2.28 o 
 -12   3   2     1217.55     1217.91     45.95 o 
 -11   3   2      319.99      290.57     12.88 o 
 -10   3   2      223.57      200.47      7.99 o 
  -9   3   2      106.37      116.24      4.05 o 
  -8   3   2     3018.56     3286.38     73.47 o 
  -7   3   2     1057.51      947.96     20.60 o 
  -6   3   2     2928.53     2823.13     70.10 o 
  -5   3   2      120.68      132.27      2.35 o 
  -4   3   2       44.47       41.64      1.13 o 
  -3   3   2     9809.66    10011.56    182.25 o 
  -2   3   2     1596.90     1455.91     37.58 o 
  -1   3   2     4139.37     4008.07    102.13 o 
   0   3   2      421.16      443.00      8.97 o 
   1   3   2     1446.75     1376.95     22.79 o 
   2   3   2     2844.51     2724.88     44.60 o 
   3   3   2     4225.52     4012.86    265.09 o 
   4   3   2     1136.91     1127.23     19.40 o 
   5   3   2      107.80      113.55      3.41 o 
   6   3   2     3341.55     3693.98    174.48 o 
   7   3   2     3021.67     3154.67     63.94 o 
   8   3   2      929.70      868.34     18.32 o 
   9   3   2      111.51      107.38      3.79 o 
  10   3   2      770.15      800.09     35.34 o 
  11   3   2      132.15      125.91      5.67 o 
  12   3   2      376.99      369.87     10.98 o 
  13   3   2      171.15      150.58      8.12 o 
  14   3   2       39.03       40.77      2.88 o 
  15   3   2       89.46       99.65      7.65 o 
  16   3   2       92.91      119.00     15.86 o 
  17   3   2       14.45       24.65      6.80 o 
 -18   4   2        4.00        9.46      5.23 o 
 -17   4   2        4.03        4.99      2.56 o 
 -16   4   2        0.21       -2.71      3.61 o 
 -15   4   2        0.53        1.63      2.38 o 
 -14   4   2       11.82       12.66      2.94 o 
 -13   4   2       15.37        7.70      3.75 o 
 -12   4   2        1.01        2.38      2.47 o 
 -11   4   2      369.36      344.35      7.53 o 
 -10   4   2       17.59       21.64      1.71 o 
  -9   4   2      105.90      127.63      5.14 o 
  -8   4   2       86.77       84.12      2.22 o 
  -7   4   2      293.21      297.94      5.30 o 
  -6   4   2      335.04      336.85      6.56 o 
  -5   4   2      439.98      498.11     28.05 o 
  -4   4   2       89.43       88.40      2.74 o 
  -3   4   2      165.50      172.55      3.75 o 
  -2   4   2       36.98       31.29      2.21 o 
  -1   4   2      774.93      853.22     16.87 o 
   0   4   2       39.46       36.75      1.93 o 
   1   4   2     1917.75     1969.46     80.88 o 
   2   4   2      757.66      795.14     17.72 o 
   3   4   2        1.41        0.82      1.22 o 
   4   4   2       55.46       48.31      1.94 o 
   5   4   2       51.40       62.80      2.20 o 
   6   4   2      126.11      125.08      3.10 o 
   7   4   2      105.66      109.36      3.33 o 
   8   4   2       67.99       68.97      3.66 o 
   9   4   2        9.98        8.48      1.75 o 
  10   4   2       86.27       75.23      3.83 o 
  11   4   2      223.00      231.94      6.05 o 
  12   4   2        2.69        1.34      1.84 o 
  13   4   2        0.10       -0.63      2.22 o 
  14   4   2        6.98        6.78      3.20 o 
  15   4   2        2.93        7.00      2.67 o 
  16   4   2        0.10        0.29      2.29 o 
  17   4   2        0.70       -5.71      5.71 o 
 -18   5   2        8.08       23.11      8.09 o 
 -17   5   2        7.08       10.11      2.62 o 
 -16   5   2       95.32       77.29      7.37 o 
 -15   5   2       30.56       20.17      2.82 o 
 -14   5   2        0.16       -1.01      2.08 o 
 -13   5   2       13.25       18.51      2.76 o 
 -12   5   2       37.66       30.01      2.47 o 
 -11   5   2      271.85      243.79      6.11 o 
 -10   5   2      425.36      409.99      8.92 o 
  -9   5   2        0.56       -0.74      1.53 o 
  -8   5   2      235.48      243.31      6.82 o 
  -7   5   2     1361.64     1375.64     43.04 o 
  -6   5   2     1179.54     1293.65     48.52 o 
  -5   5   2       18.71       14.51      2.91 o 
  -4   5   2      996.94     1061.86     36.11 o 
  -3   5   2     1928.32     1996.46     61.22 o 
  -2   5   2     2323.18     2239.92     52.72 o 
  -1   5   2      497.82      494.36     13.03 o 
   0   5   2       43.23       45.70      2.76 o 
   1   5   2     1669.14     1651.43     63.94 o 
   2   5   2     2345.61     2317.14     48.63 o 
   3   5   2     3138.80     3370.95     88.19 o 
   4   5   2       18.89       34.42      2.83 o 
   5   5   2       46.71       44.58      2.36 o 
   6   5   2      813.88      769.41     54.45 o 
   7   5   2     1220.56     1264.20     75.34 o 
   8   5   2        3.62        3.83      3.24 o 
   9   5   2      166.47      172.28      5.87 o 
  10   5   2      283.56      293.81      5.84 o 
  11   5   2      107.96      106.83      2.87 o 
  12   5   2      138.53      142.45      3.64 o 
  13   5   2       13.35       10.33      1.32 o 
  14   5   2        4.54        1.65      2.28 o 
  15   5   2       64.83       54.87      5.98 o 
  16   5   2       39.09       24.65      7.11 o 
 -17   6   2        5.29        5.99      4.53 o 
 -16   6   2        0.09        0.28      2.70 o 
 -15   6   2        4.99        8.86      2.56 o 
 -14   6   2      144.31      142.09     11.09 o 
 -13   6   2       42.11       44.83      4.08 o 
 -12   6   2        0.46        1.66      1.76 o 
 -11   6   2        0.65       -2.76      2.76 o 
 -10   6   2      519.73      540.92     11.26 o 
  -9   6   2      358.66      371.95     10.16 o 
  -8   6   2      253.28      265.31     10.67 o 
  -7   6   2        6.73        7.34      1.68 o 
  -6   6   2      136.87      135.71      5.78 o 
  -5   6   2      501.58      509.38     11.37 o 
  -4   6   2     1376.80     1370.50     57.34 o 
  -3   6   2      627.19      609.20     26.62 o 
  -2   6   2      166.23      145.47      4.54 o 
  -1   6   2      652.82      627.51     15.83 o 
   0   6   2      512.44      498.59     13.01 o 
   1   6   2      650.71      615.85     15.63 o 
   2   6   2      296.68      293.71      8.03 o 
   3   6   2      831.70      849.60     30.34 o 
   4   6   2       92.14       77.50      5.60 o 
   5   6   2     1218.61     1280.27    114.79 o 
   6   6   2      235.53      230.69      7.42 o 
   7   6   2        4.18        5.34      2.97 o 
   8   6   2     1369.13     1446.41    164.17 o 
   9   6   2       64.45       70.23     11.85 o 
  10   6   2      191.49      196.38     10.93 o 
  11   6   2        8.13        8.16      2.73 o 
  12   6   2        5.24       12.15      5.57 o 
  13   6   2       68.05       58.41      5.13 o 
  14   6   2       87.23      102.11     10.19 o 
  15   6   2        8.12        3.06      4.81 o 
 -17   7   2        0.02        0.75      5.03 o 
 -16   7   2        0.64       -5.14      5.14 o 
 -15   7   2        5.54       -2.23      3.31 o 
 -14   7   2        5.76        1.38      3.13 o 
 -13   7   2        4.06        2.43      2.84 o 
 -12   7   2        0.15       -1.04      2.68 o 
 -11   7   2        5.00        3.42      2.90 o 
 -10   7   2        2.88        3.19      1.98 o 
  -9   7   2        3.15        1.15      1.49 o 
  -8   7   2       16.78       14.91      4.16 o 
  -7   7   2       13.72       13.74      2.61 o 
  -6   7   2      131.35      122.64      5.65 o 
  -5   7   2       81.75       90.50      3.77 o 
  -4   7   2      424.78      457.90     10.13 o 
  -3   7   2        2.46       -0.30      2.68 o 
  -2   7   2       11.11       11.34      2.60 o 
  -1   7   2        4.67        0.85      3.76 o 
   0   7   2      132.42      130.94      5.22 o 
   1   7   2      264.31      286.57      8.12 o 
   2   7   2      179.00      210.02     10.41 o 
   3   7   2      122.23      134.22      4.83 o 
   4   7   2       19.52       15.94      2.32 o 
   5   7   2       67.16       74.07      3.76 o 
   6   7   2       88.42       83.64      4.15 o 
   7   7   2        0.36       -2.71      3.95 o 
   8   7   2        0.02        2.52      6.34 o 
   9   7   2       32.83       31.41      7.34 o 
  10   7   2        7.66        3.24      3.24 o 
  11   7   2       61.46       49.32      5.09 o 
  12   7   2        3.32        4.11      3.27 o 
  13   7   2        6.58        1.98      3.76 o 
  14   7   2        9.12        1.20      7.88 o 
  15   7   2        1.38        5.42      8.59 o 
 -16   8   2        0.05       -1.59      5.14 o 
 -15   8   2       10.34        7.69      3.73 o 
 -14   8   2       34.05       32.86      3.87 o 
 -13   8   2       65.37       62.09      4.60 o 
 -12   8   2        0.46        1.11      3.70 o 
 -11   8   2        7.26        8.38      2.85 o 
 -10   8   2       86.77       85.85      3.32 o 
  -9   8   2      256.48      256.89     12.82 o 
  -8   8   2      123.10      114.24     10.02 o 
  -7   8   2       82.53       79.15      3.68 o 
  -6   8   2       58.88       58.25      3.19 o 
  -5   8   2       75.86       90.38      3.35 o 
  -4   8   2      898.52      928.76     19.92 o 
  -3   8   2       30.44       36.54     10.04 o 
  -2   8   2       44.96       50.48      3.43 o 
  -1   8   2      238.85      232.36      7.13 o 
   0   8   2      343.54      378.00     12.38 o 
   1   8   2      676.73      713.82     18.63 o 
   2   8   2        0.37        2.92      2.36 o 
   3   8   2       64.15       69.36      3.24 o 
   4   8   2      740.61      820.96     30.94 o 
   5   8   2      161.36      172.27      9.42 o 
   6   8   2      188.61      200.66     14.73 o 
   7   8   2       46.01       28.85      7.03 o 
   8   8   2       61.18       57.98      5.39 o 
   9   8   2      255.71      269.91     44.23 o 
  10   8   2       66.60       66.27     19.41 o 
  11   8   2        3.85        4.93      3.71 o 
  12   8   2       19.72       12.51      4.66 o 
  13   8   2       70.59       54.87      6.64 o 
  14   8   2       17.12       22.33      6.95 o 
 -15   9   2        0.24        2.22      3.61 o 
 -14   9   2        0.72       -2.07      3.80 o 
 -13   9   2        0.88        1.74      3.00 o 
 -12   9   2        3.36       10.28      3.06 o 
 -11   9   2       26.37       30.98      4.42 o 
 -10   9   2       72.45       78.62      5.57 o 
  -9   9   2       38.16       44.74      3.28 o 
  -8   9   2       10.52       11.62      1.76 o 
  -7   9   2       11.16       11.79      1.85 o 
  -6   9   2       87.42       75.97      3.36 o 
  -5   9   2       12.39       13.74      2.21 o 
  -4   9   2      196.00      202.09      7.82 o 
  -3   9   2      632.79      607.66     36.83 o 
  -2   9   2       85.25       91.38      3.61 o 
  -1   9   2      132.05      127.07      4.57 o 
   0   9   2       17.55        8.80      3.13 o 
   1   9   2      385.03      388.71     26.35 o 
   2   9   2        2.14       -2.41      3.76 o 
   3   9   2      127.99      114.09      6.23 o 
   4   9   2        6.15        9.46      6.91 o 
   5   9   2        0.07        3.34      6.36 o 
   6   9   2       42.39       44.65      5.61 o 
   7   9   2       20.82       26.75      7.77 o 
   8   9   2        4.41        6.47      9.00 o 
   9   9   2       26.64       29.09      5.27 o 
  10   9   2        0.50        5.20      8.30 o 
  11   9   2       22.04       34.88     22.70 o 
  12   9   2       12.11       13.48      4.16 o 
  13   9   2        1.64       12.12      8.54 o 
 -14  10   2        2.99       10.14      8.99 o 
 -13  10   2        5.20       -2.92      3.88 o 
 -12  10   2        9.15        6.12      4.16 o 
 -11  10   2       37.27       36.13      8.25 o 
 -10  10   2       23.95       21.45      6.37 o 
  -9  10   2       32.32       26.75      1.85 o 
  -8  10   2        1.21        3.31      2.60 o 
  -7  10   2        1.38        1.08      4.15 o 
  -6  10   2        0.82       -0.75      1.87 o 
  -5  10   2      111.19      115.71      4.36 o 
  -4  10   2       31.24       33.95      3.09 o 
  -3  10   2       21.28       18.32      3.47 o 
  -2  10   2        1.34        4.66      2.19 o 
  -1  10   2        0.99        1.57      4.52 o 
   0  10   2      239.48      254.23      7.04 o 
   1  10   2       40.66       55.79      3.57 o 
   2  10   2       18.31       20.16      2.54 o 
   3  10   2      141.47      138.85      5.33 o 
   4  10   2        3.45        1.79      1.69 o 
   5  10   2       21.46       29.69      7.13 o 
   6  10   2        0.04        6.91      7.09 o 
   7  10   2        0.99        0.36      4.17 o 
   8  10   2        3.04        2.57      5.07 o 
   9  10   2       17.53       18.11     12.64 o 
  10  10   2        5.12        6.47      7.53 o 
  11  10   2        0.03        0.59      3.91 o 
  12  10   2        1.22       -5.82      5.82 o 
 -12  11   2       17.43       16.32      4.70 o 
 -11  11   2        2.85       -2.62      4.63 o 
 -10  11   2        2.12        5.53      7.40 o 
  -9  11   2        0.90       -0.31      3.32 o 
  -8  11   2        0.66        1.62      4.40 o 
  -7  11   2       78.79       64.80      5.22 o 
  -6  11   2       45.54       50.84      4.94 o 
  -5  11   2        2.78        4.19      2.49 o 
  -4  11   2       28.88       29.76      2.53 o 
  -3  11   2        1.71       -1.50      3.32 o 
  -2  11   2      171.24      182.49      8.49 o 
  -1  11   2        2.33        5.73      2.42 o 
   0  11   2        4.25        2.20      2.97 o 
   1  11   2       30.39       32.00      3.81 o 
   2  11   2       46.31       54.04      3.39 o 
   3  11   2       66.78       71.16      4.92 o 
   4  11   2        7.24        3.83      1.71 o 
   5  11   2        1.31       16.39      7.16 o 
   6  11   2        4.53       11.71      7.77 o 
   7  11   2       66.13       60.18      8.63 o 
   8  11   2       32.27       47.98      9.52 o 
   9  11   2       13.02       21.50      9.17 o 
  10  11   2        3.36        0.06      8.32 o 
  11  11   2        8.71       15.62      9.24 o 
 -11  12   2        1.35       -4.24      5.88 o 
 -10  12   2        2.25       -1.35      9.16 o 
  -9  12   2        1.71        8.90      5.12 o 
  -8  12   2        0.31        2.81      3.97 o 
  -7  12   2        2.97        8.09      3.50 o 
  -6  12   2        9.13        5.79      9.21 o 
  -5  12   2        0.23        1.61      2.81 o 
  -4  12   2        5.60        5.71      2.41 o 
  -3  12   2       29.10       26.89      3.24 o 
  -2  12   2        9.82       12.68      2.89 o 
  -1  12   2        7.61        7.59      3.42 o 
   0  12   2       15.93       12.21      6.29 o 
   1  12   2       21.02       10.82      3.03 o 
   2  12   2        9.43        5.23      5.21 o 
   3  12   2       17.16       17.72      2.65 o 
   4  12   2        2.21        7.26      8.21 o 
   5  12   2       35.29       33.52      8.17 o 
   6  12   2        2.42        5.95      7.48 o 
   7  12   2        7.56        3.21      7.68 o 
   8  12   2        7.35       -1.73      8.08 o 
   9  12   2        0.33       20.03      9.12 o 
  -8  13   2        7.87        4.42      4.37 o 
  -7  13   2        0.36        0.92      4.35 o 
  -6  13   2        2.06        3.34      3.19 o 
  -5  13   2        0.57       -0.94      3.48 o 
  -4  13   2        5.18        5.36      3.34 o 
  -3  13   2        0.52        0.65      2.78 o 
  -2  13   2        1.59       -1.50      2.57 o 
  -1  13   2        5.12       10.20      4.09 o 
   0  13   2        0.55       -3.38      3.38 o 
   1  13   2        9.62        4.92      2.76 o 
   2  13   2       67.35       73.14      8.01 o 
   3  13   2        2.34        0.63      6.29 o 
   4  13   2       14.01       15.84      5.86 o 
   5  13   2        9.47        7.03      5.43 o 
   6  13   2        3.73       15.95      8.03 o 
  -5  14   2        3.09        1.77      4.29 o 
  -4  14   2        5.96        8.34      4.22 o 
  -3  14   2        9.06        1.75      5.94 o 
  -2  14   2       34.13       26.92      4.04 o 
  -1  14   2        0.99        4.14     10.98 o 
   0  14   2        5.18        4.20      8.70 o 
   1  14   2       16.19        6.54      4.13 o 
   2  14   2        0.08        6.21      5.36 o 
   3  14   2        1.18        0.98      6.44 o 
 -19   1   3       19.68       35.67      5.36 o 
 -18   1   3       34.50       35.95      6.06 o 
 -17   1   3       39.12       30.30      3.40 o 
 -16   1   3        5.57        9.74      3.58 o 
 -15   1   3      148.15      157.09      5.79 o 
 -14   1   3       17.95       21.67      2.56 o 
 -13   1   3      487.11      526.63     11.62 o 
 -12   1   3       10.99        6.30      2.75 o 
 -11   1   3       67.73       70.86      2.34 o 
 -10   1   3      741.73      764.02     12.65 o 
  -9   1   3     2049.59     2180.62     33.29 o 
  -8   1   3      271.79      259.63      6.14 o 
  -7   1   3        8.49       10.16      1.39 o 
  -6   1   3      617.35      586.11      9.31 o 
  -5   1   3     3565.78     3522.87     50.96 o 
  -4   1   3     3233.48     3188.40     52.00 o 
  -3   1   3      476.08      489.69      9.55 o 
  -2   1   3       94.06       90.54      2.90 o 
  -1   1   3     2058.98     1919.90     27.89 o 
   0   1   3     3819.36     3626.88     46.38 o 
   1   1   3     1258.91     1145.21     26.30 o 
   2   1   3     1014.45      959.70     25.68 o 
   3   1   3     1047.98     1038.33     23.25 o 
   4   1   3     2354.92     2386.85     36.10 o 
   5   1   3     5035.15     5437.31    174.26 o 
   6   1   3       59.71       34.85      2.11 o 
   7   1   3      183.23      227.32      5.74 o 
   8   1   3      985.07      993.02     44.96 o 
   9   1   3     1278.09     1359.72     74.04 o 
  10   1   3      147.55      120.42      8.13 o 
  11   1   3       14.96       13.42      2.86 o 
  12   1   3       37.96       42.30      3.47 o 
  13   1   3      239.52      258.16     23.75 o 
  14   1   3      165.29      161.16      8.52 o 
  15   1   3       23.26       36.45      5.91 o 
  17   1   3       14.54       14.37      6.15 o 
 -19   2   3        1.24        9.43      3.91 o 
 -18   2   3        4.79        4.53      2.85 o 
 -17   2   3       24.20       30.61      3.67 o 
 -16   2   3       38.35       48.08      3.80 o 
 -15   2   3       54.19       54.79      3.02 o 
 -14   2   3        3.40        4.11      2.82 o 
 -13   2   3       16.23       16.62      2.69 o 
 -12   2   3      331.34      364.73      7.66 o 
 -11   2   3      569.22      570.98     12.77 o 
 -10   2   3      151.39      150.05      3.54 o 
  -9   2   3        3.38        4.95      1.42 o 
  -8   2   3      588.69      580.70     22.38 o 
  -7   2   3      398.66      375.33      9.48 o 
  -6   2   3     1665.88     1801.14     30.91 o 
  -5   2   3       70.86       69.23      1.66 o 
  -4   2   3      379.79      384.02      7.39 o 
  -3   2   3     2753.93     2703.62     44.27 o 
  -2   2   3     9656.73    10382.05    324.49 o 
  -1   2   3      966.32     1134.64     20.44 o 
   0   2   3       12.40       11.46      1.63 o 
   1   2   3     2236.09     2398.61     61.84 o 
   2   2   3     2472.53     2533.78     41.53 o 
   3   2   3      976.09      902.98     23.06 o 
   4   2   3      472.14      474.19     12.19 o 
   5   2   3      180.34      199.54      5.69 o 
   6   2   3      503.88      514.45      9.54 o 
   7   2   3     1266.61     1303.66     32.17 o 
   8   2   3      104.62       97.65      5.42 o 
   9   2   3       77.85       76.23      4.55 o 
  10   2   3       46.68       48.90     10.43 o 
  11   2   3      372.51      378.72     17.89 o 
  12   2   3       71.68       70.97      4.04 o 
  13   2   3       56.62       43.52      4.48 o 
  14   2   3       12.61        9.74      3.85 o 
  15   2   3       59.52       63.83      6.12 o 
  16   2   3       41.51       47.70      6.17 o 
  17   2   3        6.21        5.97      5.15 o 
 -18   3   3        0.13        1.27      2.38 o 
 -17   3   3        7.16        2.96      3.24 o 
 -16   3   3        0.02       -1.96      2.53 o 
 -15   3   3        3.53        3.79      2.92 o 
 -14   3   3       71.83       60.88      4.39 o 
 -13   3   3        1.10        0.92      2.86 o 
 -12   3   3       16.85       11.33      1.98 o 
 -11   3   3       16.42       12.47      2.34 o 
 -10   3   3       11.69       16.38      2.14 o 
  -9   3   3      147.19      134.14      3.23 o 
  -8   3   3      316.27      324.68      6.00 o 
  -7   3   3       38.01       42.26      1.66 o 
  -6   3   3      471.48      486.31     11.01 o 
  -5   3   3      681.46      658.33     11.79 o 
  -4   3   3      124.95      117.49      3.07 o 
  -3   3   3      439.83      470.37     11.66 o 
  -2   3   3       24.15       24.05      1.81 o 
  -1   3   3     1721.11     1747.18     25.85 o 
   0   3   3        4.07        4.95      1.45 o 
   1   3   3      350.62      344.77     10.83 o 
   2   3   3        6.08       10.36      2.01 o 
   3   3   3      516.24      574.04     25.87 o 
   4   3   3      100.53       85.07      2.68 o 
   5   3   3      112.13      106.93      5.41 o 
   6   3   3      434.63      466.83     21.31 o 
   7   3   3      227.88      250.20      5.54 o 
   8   3   3        1.79        2.78      1.63 o 
   9   3   3       43.69       33.89      2.86 o 
  10   3   3        2.82        2.07      3.74 o 
  11   3   3       37.02       29.73      3.03 o 
  12   3   3        2.86        4.34      3.25 o 
  13   3   3       27.31       26.25      3.79 o 
  14   3   3       13.27       11.65      3.07 o 
  15   3   3        0.26       -2.09      2.78 o 
  16   3   3        1.55        3.76      5.06 o 
 -18   4   3        0.22        1.17      3.04 o 
 -17   4   3       19.53       17.24      2.93 o 
 -16   4   3       37.63       38.68      3.32 o 
 -15   4   3       39.77       41.52      3.44 o 
 -14   4   3       13.71        9.53      2.88 o 
 -13   4   3       37.28       40.34      2.57 o 
 -12   4   3      378.81      386.68     10.74 o 
 -11   4   3      699.39      734.68     14.30 o 
 -10   4   3        8.89        8.99      2.29 o 
  -9   4   3       13.54       17.82      1.94 o 
  -8   4   3      927.96      942.38     16.97 o 
  -7   4   3     1008.97      993.64     14.53 o 
  -6   4   3     1327.02     1293.13     18.41 o 
  -5   4   3        1.44        7.32      2.75 o 
  -4   4   3       68.41       55.79      3.11 o 
  -3   4   3      137.83      112.61      2.72 o 
  -2   4   3     8053.28     8607.96    293.87 o 
  -1   4   3     2244.75     2322.09     41.13 o 
   0   4   3      948.37     1105.82     27.20 o 
   1   4   3     1139.37     1112.73     28.57 o 
   2   4   3     1474.21     1403.08     29.14 o 
   3   4   3      839.42      823.58     29.16 o 
   4   4   3      382.46      370.25     10.83 o 
   5   4   3      371.41      363.75     12.27 o 
   6   4   3      929.89      971.36     37.67 o 
   7   4   3     1305.40     1416.36     89.12 o 
   8   4   3      192.96      193.59     11.42 o 
   9   4   3       11.01       11.53      2.52 o 
  10   4   3      403.77      410.23      9.49 o 
  11   4   3      340.05      357.16      8.88 o 
  12   4   3      156.49      149.17      5.00 o 
  13   4   3       32.11       29.03      4.11 o 
  14   4   3       22.44       27.20      3.45 o 
  15   4   3       39.97       44.22      4.50 o 
  16   4   3       47.42       48.21      5.52 o 
 -18   5   3        5.98        6.61      5.30 o 
 -17   5   3        0.56       -2.99      2.99 o 
 -16   5   3        0.10       -2.80      2.80 o 
 -15   5   3        0.64       -2.99      3.00 o 
 -14   5   3       60.57       54.24      3.55 o 
 -13   5   3       75.44       79.57      3.04 o 
 -12   5   3       28.02       23.62      2.25 o 
 -11   5   3        2.92       -1.58      2.11 o 
 -10   5   3       20.27       19.70      1.97 o 
  -9   5   3      372.91      394.42      8.07 o 
  -8   5   3        7.68        3.82      2.11 o 
  -7   5   3        2.38        1.43      1.46 o 
  -6   5   3       62.50       51.48      2.67 o 
  -5   5   3       15.26       20.32      4.37 o 
  -4   5   3     1071.42     1118.33     19.44 o 
  -3   5   3       14.33       11.12      2.28 o 
  -2   5   3        0.45       -1.25      1.25 o 
  -1   5   3      281.31      265.35      6.39 o 
   0   5   3     1111.23     1121.80     24.78 o 
   1   5   3       11.23        9.45      2.66 o 
   2   5   3      106.98      115.91      3.79 o 
   3   5   3       10.62        5.43      1.39 o 
   4   5   3      235.79      234.63     10.36 o 
   5   5   3      528.43      540.19     10.18 o 
   6   5   3      330.79      311.65     15.20 o 
   7   5   3       50.65       49.04      4.34 o 
   8   5   3      197.19      205.09     11.97 o 
   9   5   3       72.27       67.43      2.70 o 
  10   5   3        5.20        2.07      1.62 o 
  11   5   3      157.85      145.56      4.97 o 
  12   5   3       20.08       18.49      2.25 o 
  13   5   3       27.43       27.82      4.25 o 
  14   5   3       24.17       32.84      3.73 o 
  15   5   3        0.89        0.54      4.17 o 
 -17   6   3        9.21        9.43      4.83 o 
 -16   6   3       20.37       19.55      3.24 o 
 -15   6   3        0.40       -3.14      3.14 o 
 -14   6   3       15.30        8.70      4.49 o 
 -13   6   3       26.67       26.26      2.26 o 
 -12   6   3      190.95      166.89      5.71 o 
 -11   6   3        8.95        4.84      3.00 o 
 -10   6   3        4.14        4.23      1.74 o 
  -9   6   3        1.63        1.16      2.61 o 
  -8   6   3      148.77      129.70      3.80 o 
  -7   6   3      129.21      119.01      6.31 o 
  -6   6   3       36.88       29.28      3.58 o 
  -5   6   3      224.09      232.60     14.91 o 
  -4   6   3      156.94      141.87      5.84 o 
  -3   6   3      364.01      357.05      9.78 o 
  -2   6   3      168.18      167.34      4.31 o 
  -1   6   3      164.86      162.86      4.43 o 
   0   6   3        0.62        2.15      2.14 o 
   1   6   3       61.41       48.18      2.37 o 
   2   6   3      596.53      624.33     22.23 o 
   3   6   3      355.88      383.77      7.73 o 
   4   6   3        2.00        1.10      2.21 o 
   5   6   3       47.41       41.70      2.32 o 
   6   6   3      523.09      528.29     14.65 o 
   7   6   3        2.37       -1.16      1.68 o 
   8   6   3      194.60      177.88      5.06 o 
   9   6   3        0.49        0.03      1.51 o 
  10   6   3      212.99      217.85     13.73 o 
  11   6   3       47.48       39.87      3.67 o 
  12   6   3       20.40       15.67      6.60 o 
  13   6   3        0.50       -3.79      4.13 o 
  14   6   3        8.41        0.02      8.09 o 
 -16   7   3        2.85       -0.22      5.90 o 
 -15   7   3        5.29        0.78      4.68 o 
 -14   7   3        4.94       10.03      3.76 o 
 -13   7   3       59.86       65.21      4.64 o 
 -12   7   3      102.71       88.65      4.45 o 
 -11   7   3        3.19        8.39      2.58 o 
 -10   7   3      203.62      198.50      5.62 o 
  -9   7   3      180.23      182.17      5.88 o 
  -8   7   3      125.65      111.94      6.99 o 
  -7   7   3        5.37        7.29      2.49 o 
  -6   7   3      293.08      330.02     20.48 o 
  -5   7   3       78.89       75.62      3.00 o 
  -4   7   3     1373.67     1489.09     59.88 o 
  -3   7   3        1.95        6.63      3.29 o 
  -2   7   3       25.43       27.41      2.49 o 
  -1   7   3      939.26     1004.38     24.82 o 
   0   7   3      818.32      892.83     45.83 o 
   1   7   3      172.79      184.38      6.35 o 
   2   7   3        7.79        6.31      2.13 o 
   3   7   3      303.15      275.63     20.53 o 
   4   7   3      222.21      209.62     17.81 o 
   5   7   3      487.15      491.73     48.72 o 
   6   7   3       70.68       73.74      5.05 o 
   7   7   3       13.83       16.11      2.57 o 
   8   7   3        2.24        3.35      2.74 o 
   9   7   3      379.68      393.31     21.19 o 
  10   7   3       69.57       63.35      7.17 o 
  11   7   3        0.08        2.47      3.20 o 
  12   7   3        6.97        5.26      4.81 o 
  13   7   3       30.21       27.90     11.33 o 
  14   7   3       21.33       13.87     10.47 o 
 -16   8   3        0.05       -5.13      5.86 o 
 -15   8   3        5.03        3.68      4.12 o 
 -14   8   3        9.55       -0.57      3.09 o 
 -13   8   3       14.97       12.00      3.30 o 
 -12   8   3       43.62       32.42      3.39 o 
 -11   8   3       62.97       63.60      3.71 o 
 -10   8   3        6.74        5.02      2.56 o 
  -9   8   3        7.26        6.20      2.51 o 
  -8   8   3       51.37       50.32      2.84 o 
  -7   8   3        0.65        0.86      2.28 o 
  -6   8   3        2.07       -1.77      2.15 o 
  -5   8   3      224.08      228.50      6.55 o 
  -4   8   3        0.03       -1.94      1.94 o 
  -3   8   3      346.39      341.51      7.18 o 
  -2   8   3       26.26       35.52      2.61 o 
  -1   8   3      142.88      152.31      5.51 o 
   0   8   3      522.01      557.70     15.58 o 
   1   8   3       10.56       16.65      6.68 o 
   2   8   3       53.36       54.04      3.07 o 
   3   8   3       39.33       26.57      6.54 o 
   4   8   3        7.11        3.78      4.55 o 
   5   8   3       10.57        0.69      6.33 o 
   6   8   3       57.60       42.66      4.11 o 
   7   8   3       94.37       86.13      5.40 o 
   8   8   3       33.30       27.86      3.29 o 
   9   8   3        4.35       11.37      6.70 o 
  10   8   3        9.80       14.90      4.01 o 
  11   8   3        0.23       12.62      3.99 o 
  12   8   3        6.26        4.98      4.14 o 
  13   8   3       13.38       26.14      5.45 o 
 -15   9   3        5.92       11.50      5.97 o 
 -14   9   3       23.46       17.28      3.82 o 
 -13   9   3        1.80       -3.19      3.19 o 
 -12   9   3        8.97       15.13      7.74 o 
 -11   9   3        0.94        0.52      2.48 o 
 -10   9   3        9.28       11.50      2.36 o 
  -9   9   3       42.35       38.47      3.24 o 
  -8   9   3       83.43       85.39      7.07 o 
  -7   9   3        0.32        2.83      5.42 o 
  -6   9   3       18.19       12.30      2.53 o 
  -5   9   3      517.86      570.64     16.83 o 
  -4   9   3        2.55        4.87      2.51 o 
  -3   9   3       81.49      101.43      4.60 o 
  -2   9   3      106.90      117.78      4.19 o 
  -1   9   3       16.68       21.07      2.65 o 
   0   9   3       31.02       43.89      9.11 o 
   1   9   3      106.79      112.43      4.81 o 
   2   9   3       64.79       64.12      3.84 o 
   3   9   3      246.24      275.62      9.05 o 
   4   9   3       30.96       48.22      7.71 o 
   5   9   3       59.32       77.13      6.95 o 
   6   9   3       32.91       42.76      6.43 o 
   7   9   3       36.78       34.40      5.98 o 
   8   9   3      105.42       97.17     13.99 o 
   9   9   3        0.73       -0.37      3.42 o 
  10   9   3       23.61       27.73      4.15 o 
  11   9   3        1.52        6.49      3.61 o 
  12   9   3        8.06       -2.74     11.34 o 
 -12  10   3        0.20        4.34      6.01 o 
 -11  10   3       20.83       22.61      4.39 o 
 -10  10   3       31.11       31.59      4.16 o 
  -9  10   3       21.27       19.73      2.60 o 
  -8  10   3       25.51       27.42      4.58 o 
  -7  10   3        8.90       11.00      2.47 o 
  -6  10   3        3.36        2.57      2.76 o 
  -5  10   3       56.17       49.66      3.11 o 
  -4  10   3       56.30       55.57      2.90 o 
  -3  10   3       12.58       11.28      2.31 o 
  -2  10   3       30.63       22.66      2.66 o 
  -1  10   3       80.75       88.47      3.71 o 
   0  10   3        5.00        6.53      2.54 o 
   1  10   3       47.29       42.61      3.49 o 
   2  10   3       80.72       86.27      4.03 o 
   3  10   3       77.47       74.75      4.83 o 
   4  10   3        6.81        9.15      7.49 o 
   5  10   3       12.73       11.08      7.37 o 
   6  10   3        1.58       -5.38      7.73 o 
   7  10   3      134.12      172.01     13.41 o 
   8  10   3        4.62        9.29      8.69 o 
   9  10   3        2.96       -0.95      4.20 o 
  10  10   3        0.74        3.69      5.74 o 
  11  10   3        5.99       -6.15      6.15 o 
 -11  11   3       10.21       18.92      5.81 o 
 -10  11   3       15.44       12.35      3.63 o 
  -9  11   3       20.07       17.22      3.62 o 
  -8  11   3        2.12        0.35      3.72 o 
  -7  11   3        3.92        5.21      2.58 o 
  -6  11   3        0.83        0.76      2.66 o 
  -5  11   3        0.77        1.97      2.63 o 
  -4  11   3       18.54       13.66      2.19 o 
  -3  11   3        0.59        0.38      2.37 o 
  -2  11   3        2.13       -0.28      2.99 o 
  -1  11   3        0.03       -2.06      3.44 o 
   0  11   3       15.68       11.89      2.74 o 
   1  11   3      120.63      133.72      5.69 o 
   2  11   3       76.74       83.78      6.14 o 
   3  11   3        7.97        2.52      2.72 o 
   4  11   3        8.95        6.99      7.82 o 
   5  11   3        0.02        2.63      7.96 o 
   6  11   3        0.06       -2.84      8.02 o 
   7  11   3        3.47       -6.21      8.09 o 
   8  11   3        1.75       -5.43      8.81 o 
   9  11   3        0.93       -5.78      5.78 o 
  10  11   3        0.73       -6.86      6.86 o 
 -10  12   3       11.90        9.49      7.57 o 
  -9  12   3        7.46        6.17      7.13 o 
  -8  12   3       21.82       28.67      5.89 o 
  -7  12   3        4.77       -2.10      5.78 o 
  -6  12   3        9.58        3.32      4.67 o 
  -5  12   3        6.20        5.51      2.48 o 
  -4  12   3       12.94       18.24      3.70 o 
  -3  12   3       96.42      107.17      4.33 o 
  -2  12   3        8.42        8.76      3.11 o 
  -1  12   3        0.15       -2.54      5.69 o 
   0  12   3       36.02       43.47      7.66 o 
   1  12   3       48.65       42.36      3.84 o 
   2  12   3       32.77       30.95      3.82 o 
   3  12   3        0.37        4.83      6.74 o 
   4  12   3        1.15       -6.67      8.12 o 
   5  12   3        1.19       -7.65      7.65 o 
   6  12   3        5.32        2.03      8.53 o 
   7  12   3        5.04        0.85      9.40 o 
  -7  13   3        0.98       -1.58      5.02 o 
  -6  13   3       23.07       28.08      6.73 o 
  -5  13   3       16.17       17.24      4.86 o 
  -4  13   3        2.94        3.64      3.63 o 
  -3  13   3       24.10       23.43      2.89 o 
  -2  13   3        0.08       -2.56      2.73 o 
  -1  13   3        0.72       -1.24      3.73 o 
   0  13   3       20.67       14.16      4.02 o 
   1  13   3        2.70       -6.44      7.91 o 
   2  13   3        8.85        8.39      7.21 o 
   3  13   3        0.09        1.82      6.54 o 
   4  13   3        0.05       -1.06      5.85 o 
 -18   0   4       29.09       33.53      5.51 o 
 -17   0   4        8.69        7.52      3.77 o 
 -16   0   4        4.37        2.77      4.01 o 
 -15   0   4       14.85       13.68      4.26 o 
 -14   0   4       32.84       37.88      4.75 o 
 -13   0   4      687.63      701.29     18.11 o 
 -12   0   4       86.18       78.66      3.95 o 
 -11   0   4      163.52      180.09      5.94 o 
 -10   0   4      209.99      216.71      7.09 o 
  -9   0   4     1160.62     1145.36     39.88 o 
  -8   0   4       89.59       94.85      4.68 o 
  -7   0   4      546.79      578.79     16.43 o 
  -6   0   4     1809.47     1972.87     48.13 o 
  -5   0   4     1676.82     1798.09     60.21 o 
  -4   0   4     1387.95     1439.13     27.85 o 
  -3   0   4      256.84      269.80      8.78 o 
  -2   0   4      815.39      895.27     18.66 o 
  -1   0   4     1827.49     1756.72     34.36 o 
   0   0   4     3717.78     3904.44    106.04 o 
   1   0   4      938.96      916.27     25.94 o 
   2   0   4       60.88       78.90      4.64 o 
   3   0   4      153.82      160.62      5.52 o 
   4   0   4     3239.13     3340.70     64.10 o 
   5   0   4      962.63      930.58     63.99 o 
   6   0   4      220.00      183.47      7.33 o 
   7   0   4       29.97       35.35      3.55 o 
   8   0   4       66.00       65.60      4.10 o 
   9   0   4      830.30      826.73     23.62 o 
  10   0   4      425.71      428.88     19.70 o 
  11   0   4        4.30        4.82      4.22 o 
  12   0   4        5.87       11.55      4.81 o 
  13   0   4      196.29      205.86     14.76 o 
  14   0   4       78.74       81.68     10.44 o 
 -18   1   4        1.46       -1.09      3.86 o 
 -17   1   4        6.18        7.17      2.98 o 
 -16   1   4        6.67        7.19      2.48 o 
 -15   1   4       19.40       17.70      3.07 o 
 -14   1   4      145.83      143.19      4.51 o 
 -13   1   4      136.93      147.88      3.87 o 
 -12   1   4       55.42       67.96      2.61 o 
 -11   1   4       89.10       84.37      3.08 o 
 -10   1   4       22.99       22.95      2.23 o 
  -9   1   4       23.25       23.26      1.90 o 
  -8   1   4      131.47      108.59      5.01 o 
  -7   1   4        3.45        1.77      2.05 o 
  -6   1   4      539.31      537.48     13.33 o 
  -5   1   4      196.29      207.36      4.53 o 
  -4   1   4        7.75       11.43      2.31 o 
  -3   1   4      530.82      559.73      8.23 o 
  -2   1   4      342.73      346.49      6.25 o 
  -1   1   4      580.38      603.21      8.88 o 
   0   1   4       48.68       50.28      1.33 o 
   1   1   4       30.91       30.25      1.34 o 
   2   1   4       96.92       87.96      2.11 o 
   3   1   4      790.96      855.24     31.09 o 
   4   1   4        0.80        2.68      1.47 o 
   5   1   4      154.25      170.71      3.61 o 
   6   1   4       33.34       22.61      1.90 o 
   7   1   4      300.15      311.15      9.97 o 
   8   1   4      143.36      123.84      4.63 o 
   9   1   4      117.87      110.81      4.63 o 
  10   1   4       60.02       54.76      4.15 o 
  11   1   4        8.60        2.79      3.67 o 
  12   1   4       33.59       36.53      3.97 o 
  13   1   4        9.91        2.04      5.03 o 
  14   1   4        1.92        4.66      8.44 o 
 -18   2   4        6.10        3.21      3.79 o 
 -17   2   4        6.69        3.43      2.68 o 
 -16   2   4        1.59        0.46      3.17 o 
 -15   2   4        1.57       -2.04      2.28 o 
 -14   2   4       32.56       28.19      2.17 o 
 -13   2   4      206.14      207.62      5.33 o 
 -12   2   4       16.65       12.01      2.06 o 
 -11   2   4      279.80      287.36      8.42 o 
 -10   2   4      171.86      166.47      5.09 o 
  -9   2   4       64.73       52.04      2.99 o 
  -8   2   4      289.05      268.53     12.47 o 
  -7   2   4        5.56        2.36      1.38 o 
  -6   2   4      341.77      335.99      6.37 o 
  -5   2   4      288.71      245.49      5.60 o 
  -4   2   4       49.68       42.71      2.07 o 
  -3   2   4     5647.59     6109.90     88.02 o 
  -2   2   4      990.24     1046.09     32.07 o 
  -1   2   4     3222.07     3726.83     68.48 o 
   0   2   4      373.34      344.23      7.28 o 
   1   2   4        5.85        7.09      1.19 o 
   2   2   4       84.69       85.58      3.10 o 
   3   2   4      125.72      120.10      3.29 o 
   4   2   4      614.73      659.83     18.74 o 
   5   2   4      607.31      649.40     12.17 o 
   6   2   4       42.65       41.15      2.24 o 
   7   2   4       45.19       51.16      2.37 o 
   8   2   4       93.48       81.10      3.16 o 
   9   2   4      556.84      591.92     13.09 o 
  10   2   4       48.74       40.54      3.02 o 
  11   2   4        2.66       -0.02      3.19 o 
  12   2   4       27.32       34.32      3.90 o 
  13   2   4       40.08       39.49      4.81 o 
  14   2   4       38.41       29.54     13.09 o 
 -18   3   4        0.14        0.36      4.32 o 
 -17   3   4       24.94       31.63      3.33 o 
 -16   3   4       51.16       53.64      3.68 o 
 -15   3   4       20.19       15.61      2.65 o 
 -14   3   4        0.15       -0.62      2.72 o 
 -13   3   4       72.94       75.68      6.42 o 
 -12   3   4       59.65       57.33      5.76 o 
 -11   3   4      210.98      205.02      6.65 o 
 -10   3   4      444.11      474.12     14.76 o 
  -9   3   4      275.81      283.03      5.75 o 
  -8   3   4      138.81      145.85      3.28 o 
  -7   3   4      964.31      981.95     16.22 o 
  -6   3   4      605.82      664.01     18.30 o 
  -5   3   4      166.21      177.79      4.53 o 
  -4   3   4      559.41      569.86     12.80 o 
  -3   3   4      880.59      893.92     15.85 o 
  -2   3   4     1319.11     1382.06     39.96 o 
  -1   3   4      759.19      786.10     12.27 o 
   0   3   4      107.15      113.27      4.17 o 
   1   3   4       36.84       30.95      2.24 o 
   2   3   4     2934.61     3185.35    146.97 o 
   3   3   4      766.61      760.96     17.27 o 
   4   3   4      737.10      765.98     19.54 o 
   5   3   4      643.62      759.08     33.91 o 
   6   3   4     1018.96     1159.11     47.36 o 
   7   3   4      588.32      601.97     11.90 o 
   8   3   4       28.20       20.02      3.06 o 
   9   3   4        3.55        1.91      3.08 o 
  10   3   4       19.02       19.62      2.52 o 
  11   3   4      246.15      247.52      7.17 o 
  12   3   4      136.82      123.44      4.81 o 
  13   3   4       11.58       12.32      2.79 o 
  14   3   4       12.25       16.64      3.10 o 
  15   3   4       25.40       20.12      4.79 o 
 -18   4   4        4.95       -1.74      3.50 o 
 -17   4   4        0.00        3.97      2.99 o 
 -16   4   4        7.95        4.73      2.68 o 
 -15   4   4        4.16        4.02      3.06 o 
 -14   4   4        0.46       -0.41      2.56 o 
 -13   4   4        0.25        0.34      2.57 o 
 -12   4   4       62.41       56.11      2.99 o 
 -11   4   4       11.88        9.41      1.87 o 
 -10   4   4       61.86       69.35      2.57 o 
  -9   4   4        0.08       -1.67      1.67 o 
  -8   4   4       11.98       13.36      1.80 o 
  -7   4   4        0.68        0.13      2.30 o 
  -6   4   4        0.25       -0.08      3.42 o 
  -5   4   4        0.69        0.03      2.19 o 
  -4   4   4      166.12      147.91     10.21 o 
  -3   4   4      181.75      175.52      6.90 o 
  -2   4   4     1589.88     1774.28     45.25 o 
  -1   4   4      299.41      312.88      5.47 o 
   0   4   4       51.82       63.87      1.94 o 
   1   4   4       17.15       21.25      2.11 o 
   2   4   4        4.14        2.09      2.34 o 
   3   4   4        5.69        8.38      1.67 o 
   4   4   4        8.65        8.99      1.95 o 
   5   4   4        2.23       -1.22      1.84 o 
   6   4   4      483.20      496.81     21.51 o 
   7   4   4      159.29      167.51      7.96 o 
   8   4   4       25.37       29.08      3.07 o 
   9   4   4        7.32        3.45      2.97 o 
  10   4   4       22.44       20.98      2.21 o 
  11   4   4       10.99       13.78      5.86 o 
  12   4   4        1.97        4.25      2.08 o 
  13   4   4        0.56       -2.90      2.90 o 
  14   4   4        8.04        4.97      4.50 o 
 -17   5   4       10.95        6.90      3.74 o 
 -16   5   4       21.36       16.36      3.98 o 
 -15   5   4        4.74        3.83      3.49 o 
 -14   5   4       10.04        6.56      2.47 o 
 -13   5   4        1.22       -2.32      2.32 o 
 -12   5   4       96.91       99.76      3.82 o 
 -11   5   4      138.35      128.66      4.20 o 
 -10   5   4      104.69      101.51      3.33 o 
  -9   5   4        1.63        0.61      2.65 o 
  -8   5   4      295.02      288.71      6.84 o 
  -7   5   4      359.84      347.80      9.00 o 
  -6   5   4      221.31      219.49      6.32 o 
  -5   5   4       65.36       69.04      3.61 o 
  -4   5   4      816.66      876.77     18.53 o 
  -3   5   4      235.39      244.26      9.87 o 
  -2   5   4     1245.36     1276.13     24.36 o 
  -1   5   4       36.15       38.34      2.38 o 
   0   5   4        0.39        4.17      1.34 o 
   1   5   4      502.59      543.16     27.55 o 
   2   5   4      571.68      585.13     16.87 o 
   3   5   4      364.44      357.04     11.74 o 
   4   5   4       46.55       44.13      3.43 o 
   5   5   4       17.93       17.72      2.65 o 
   6   5   4      649.05      717.88     38.73 o 
   7   5   4       51.46       48.29      3.81 o 
   8   5   4      352.64      358.28     18.19 o 
   9   5   4       57.78       54.94      4.16 o 
  10   5   4       19.42       20.25      4.28 o 
  11   5   4       49.94       52.55      2.94 o 
  12   5   4       54.94       49.39      7.76 o 
  13   5   4        4.52        4.89      2.79 o 
  14   5   4        4.74        8.36      2.78 o 
 -17   6   4        0.81       -0.15      3.33 o 
 -16   6   4        2.62        1.25      3.38 o 
 -15   6   4       25.32       23.89      3.54 o 
 -14   6   4       20.04       23.00      2.76 o 
 -13   6   4        0.92        3.21      2.18 o 
 -12   6   4       35.99       27.26      2.71 o 
 -11   6   4       40.19       34.07      2.85 o 
 -10   6   4       24.37       23.89      3.83 o 
  -9   6   4      402.78      404.92     10.49 o 
  -8   6   4        1.52        1.07      7.39 o 
  -7   6   4        6.95        6.16      3.38 o 
  -6   6   4       18.00       18.73      1.48 o 
  -5   6   4      307.26      312.29      7.83 o 
  -4   6   4      706.89      754.61     13.91 o 
  -3   6   4       27.08       32.99      1.57 o 
  -2   6   4       31.00       31.11      1.60 o 
  -1   6   4       35.72       44.95      5.66 o 
   0   6   4      481.61      457.66     10.49 o 
   1   6   4      427.42      452.23     21.73 o 
   2   6   4        2.12        2.33      1.78 o 
   3   6   4       50.21       43.76      1.88 o 
   4   6   4      223.83      217.10     14.79 o 
   5   6   4      348.05      308.68     10.87 o 
   6   6   4       41.97       41.85      3.58 o 
   7   6   4       74.95       62.69      3.80 o 
   8   6   4       78.59       76.28      4.02 o 
   9   6   4       28.08       22.68      4.54 o 
  10   6   4       70.95       69.50      3.03 o 
  11   6   4        8.01        6.92      3.43 o 
  12   6   4        1.44       -2.43      2.43 o 
  13   6   4       71.52       69.01      7.76 o 
 -16   7   4        6.38       -4.60      4.60 o 
 -15   7   4        0.28       -1.55      3.60 o 
 -14   7   4        6.20        6.82      3.75 o 
 -13   7   4        0.59        3.18      2.82 o 
 -12   7   4        2.70       -2.57      3.52 o 
 -11   7   4        2.14        8.87      6.67 o 
 -10   7   4        2.17        3.40      4.33 o 
  -9   7   4        8.01        1.28      4.00 o 
  -8   7   4       15.22       11.40      1.80 o 
  -7   7   4       39.65       35.48      2.39 o 
  -6   7   4      171.84      170.19      4.89 o 
  -5   7   4      329.45      328.09     13.81 o 
  -4   7   4        8.31        2.84      1.49 o 
  -3   7   4       84.50       87.53      2.73 o 
  -2   7   4       31.30       25.55      1.78 o 
  -1   7   4        0.12        1.85      2.28 o 
   0   7   4       27.67       27.72      2.26 o 
   1   7   4        3.28        2.08      2.30 o 
   2   7   4      330.54      381.09     13.30 o 
   3   7   4       59.57       44.06      2.28 o 
   4   7   4        0.07       -1.85      2.03 o 
   5   7   4       31.55       34.79      2.41 o 
   6   7   4        1.93        2.00      2.33 o 
   7   7   4        8.45        8.20      1.75 o 
   8   7   4        9.61       11.15      4.06 o 
   9   7   4        5.11        3.49      1.66 o 
  10   7   4       51.96       44.98      4.76 o 
  11   7   4        1.79        0.26      5.43 o 
  12   7   4        0.90        7.15      4.98 o 
  13   7   4        0.15       14.99      8.43 o 
 -15   8   4        5.05        4.23      4.45 o 
 -14   8   4       25.05       17.09      4.34 o 
 -13   8   4        9.18       12.04      3.58 o 
 -12   8   4        0.08        1.43      3.27 o 
 -11   8   4        1.43        2.40      2.43 o 
 -10   8   4       70.03       64.02      5.22 o 
  -9   8   4       53.36       52.52      2.85 o 
  -8   8   4        1.24        3.55      4.94 o 
  -7   8   4        0.07       -3.07      4.88 o 
  -6   8   4       17.93       15.33      2.54 o 
  -5   8   4      489.55      540.46     13.22 o 
  -4   8   4       28.67       30.60      3.03 o 
  -3   8   4       30.88       32.71      1.98 o 
  -2   8   4        1.12        1.97      2.13 o 
  -1   8   4       69.92       66.60      2.99 o 
   0   8   4      329.87      346.43     17.02 o 
   1   8   4      212.86      209.33     22.78 o 
   2   8   4        8.32        6.61      2.29 o 
   3   8   4      114.41      106.00     13.10 o 
   4   8   4       93.01       82.38     16.97 o 
   5   8   4       88.28       91.77      5.07 o 
   6   8   4       45.23       40.82      3.46 o 
   7   8   4       14.50       13.63      3.12 o 
   8   8   4       50.45       53.48      3.90 o 
   9   8   4       75.18       76.61     10.46 o 
  10   8   4        4.54        6.73      5.26 o 
  11   8   4        5.31       11.31      7.25 o 
  12   8   4       23.32       20.76     10.81 o 
 -13   9   4        0.08        7.09      8.25 o 
 -12   9   4       14.27        1.79      8.18 o 
 -11   9   4       30.80       31.31      2.75 o 
 -10   9   4        5.12        3.16      3.42 o 
  -9   9   4        6.41        5.08      2.53 o 
  -8   9   4        2.44        1.56      2.36 o 
  -7   9   4       41.32       44.66      2.76 o 
  -6   9   4        2.32       -0.16      2.43 o 
  -5   9   4       61.93       64.36      3.02 o 
  -4   9   4       44.34       43.10      2.77 o 
  -3   9   4       45.93       42.98      2.77 o 
  -2   9   4       35.38       33.18      2.47 o 
  -1   9   4       30.49       31.77      3.00 o 
   0   9   4       95.01       90.11      4.50 o 
   1   9   4       27.10       28.68      3.22 o 
   2   9   4      140.17      131.98      9.51 o 
   3   9   4        2.36        3.91      2.43 o 
   4   9   4       31.29       25.49      5.85 o 
   5   9   4        4.35        2.50      5.56 o 
   6   9   4        3.73        5.96      8.37 o 
   7   9   4       25.75       18.88      4.55 o 
   8   9   4       39.92       33.09      3.33 o 
   9   9   4        0.02        0.43      3.12 o 
  10   9   4        0.06       -7.27      7.27 o 
  11   9   4        9.52       -2.84      7.86 o 
 -12  10   4        7.59        4.11      8.91 o 
 -11  10   4        7.82        6.28      8.35 o 
 -10  10   4        1.31        1.67      7.51 o 
  -9  10   4       24.64       24.97      2.64 o 
  -8  10   4        0.12       -1.36      2.42 o 
  -7  10   4        0.64       -1.97      2.50 o 
  -6  10   4       33.52       40.34      3.49 o 
  -5  10   4        0.54       -2.60      2.60 o 
  -4  10   4       10.27       13.03      2.20 o 
  -3  10   4        0.08       -3.04      3.39 o 
  -2  10   4        0.20        2.82      2.31 o 
  -1  10   4       93.41      105.49      4.01 o 
   0  10   4        7.72       10.01      2.51 o 
   1  10   4        0.14        1.74      5.64 o 
   2  10   4       13.19       10.57      3.05 o 
   3  10   4        5.96        7.62      2.44 o 
   4  10   4        3.21        3.24      5.71 o 
   5  10   4        2.00        5.69      6.25 o 
   6  10   4        0.01       -0.37      5.86 o 
   7  10   4        6.99        6.61      4.43 o 
   8  10   4       10.23        4.74      7.63 o 
   9  10   4        1.79        8.27      7.37 o 
  10  10   4        4.56        2.88      7.40 o 
 -10  11   4        0.18       -1.25      5.19 o 
  -9  11   4        0.94       -7.40      7.40 o 
  -8  11   4       16.90       29.31      7.45 o 
  -7  11   4       30.28       25.25      3.68 o 
  -6  11   4        0.30        5.67      2.38 o 
  -5  11   4        0.31        0.48      2.60 o 
  -4  11   4        4.90       11.39      2.55 o 
  -3  11   4       52.16       60.38      3.83 o 
  -2  11   4       11.30        7.95      2.50 o 
  -1  11   4       15.37       16.16      4.21 o 
   0  11   4        2.13        2.17      3.44 o 
   1  11   4       35.60       38.11      3.95 o 
   2  11   4       13.95       11.89      3.03 o 
   3  11   4        2.57        3.95      5.87 o 
   4  11   4        3.24       13.31      5.99 o 
   5  11   4        0.19        7.73      9.16 o 
   6  11   4       35.60       33.38      9.00 o 
   7  11   4        6.41       16.48      7.81 o 
   8  11   4        0.82        4.49      7.86 o 
  -9  12   4        0.50       -1.87      7.90 o 
  -8  12   4        1.73        3.42      5.17 o 
  -7  12   4        0.02       -6.54      7.03 o 
  -6  12   4        1.99        0.39      8.11 o 
  -5  12   4        6.47        3.33      3.43 o 
  -4  12   4        2.71        5.57      3.61 o 
  -3  12   4        7.71        5.03      2.38 o 
  -2  12   4        0.87        0.56      3.20 o 
  -1  12   4        3.70        0.41      3.09 o 
   0  12   4        0.26        1.92      3.24 o 
   1  12   4        0.81       -0.75      4.31 o 
   2  12   4       21.51       19.50      8.99 o 
   3  12   4        0.60       -1.39      5.94 o 
   4  12   4       19.25       14.27      6.63 o 
  -5  13   4        0.30       -1.54      6.45 o 
  -4  13   4        1.31        2.72      6.00 o 
  -3  13   4        3.80       -4.40      5.51 o 
  -2  13   4        1.18        0.72      5.72 o 
  -1  13   4        0.81       -2.27      7.00 o 
 -18   1   5       13.95       13.48      3.75 o 
 -17   1   5        4.24       -0.63      3.16 o 
 -16   1   5       11.79       10.04      3.13 o 
 -15   1   5        0.59        4.58      2.10 o 
 -14   1   5      125.41      127.36      4.13 o 
 -13   1   5       12.66       12.41      1.94 o 
 -12   1   5        7.25       10.08      1.94 o 
 -11   1   5       12.99       11.09      2.25 o 
 -10   1   5      269.46      255.32      7.14 o 
  -9   1   5      128.20      127.97      4.32 o 
  -8   1   5      157.16      154.10      3.81 o 
  -7   1   5       61.01       76.70      2.50 o 
  -6   1   5      294.20      292.79      5.58 o 
  -5   1   5     1112.43     1159.47     16.98 o 
  -4   1   5      435.85      470.62      7.62 o 
  -3   1   5      152.76      172.35      4.00 o 
  -2   1   5       57.26       57.46      2.55 o 
  -1   1   5      870.72      922.27     18.03 o 
   0   1   5      245.62      255.17      5.56 o 
   1   1   5     1108.31     1209.76     24.33 o 
   2   1   5        7.82       16.32      1.95 o 
   3   1   5      180.48      200.25      3.74 o 
   4   1   5     1110.36     1222.63     21.29 o 
   5   1   5      346.44      361.55      6.41 o 
   6   1   5       53.59       46.53      2.34 o 
   7   1   5       84.30       87.43      3.04 o 
   8   1   5      288.72      301.88      7.75 o 
   9   1   5       75.98       70.26      3.51 o 
  10   1   5       46.81       42.74      3.08 o 
  11   1   5       14.65        9.79      3.33 o 
  12   1   5       20.23       22.44      2.77 o 
  13   1   5       63.60       49.16      6.69 o 
 -17   2   5        5.43        6.89      3.60 o 
 -16   2   5        7.01        9.61      2.52 o 
 -15   2   5       10.02       11.84      2.41 o 
 -14   2   5       51.17       49.51      3.03 o 
 -13   2   5       11.73       10.04      2.24 o 
 -12   2   5      175.83      178.19      7.77 o 
 -11   2   5      110.03      111.80      6.05 o 
 -10   2   5       46.74       44.79      3.38 o 
  -9   2   5       16.70       15.75      1.70 o 
  -8   2   5       18.87       16.84      1.67 o 
  -7   2   5      631.43      679.73     10.36 o 
  -6   2   5       76.05       76.68      3.49 o 
  -5   2   5        7.67       14.73      1.96 o 
  -4   2   5       84.94       84.63      2.64 o 
  -3   2   5      906.13      972.54     17.39 o 
  -2   2   5       88.21       85.99      5.65 o 
  -1   2   5      290.03      299.30      7.38 o 
   0   2   5      151.79      173.31      3.60 o 
   1   2   5      239.91      246.71      4.61 o 
   2   2   5      199.90      200.21      4.13 o 
   3   2   5      478.46      504.69     11.89 o 
   4   2   5       13.21       14.87      2.78 o 
   5   2   5        0.66        3.79      2.00 o 
   6   2   5      453.81      501.38     10.79 o 
   7   2   5       26.88       24.13      2.28 o 
   8   2   5      248.65      240.80     12.27 o 
   9   2   5        3.59       -1.83      2.18 o 
  10   2   5       51.42       57.20      3.79 o 
  11   2   5       39.58       46.35      2.98 o 
  12   2   5       57.51       50.65      4.88 o 
  13   2   5        3.85        8.68      3.37 o 
  14   2   5        7.67        3.12      4.79 o 
 -17   3   5        3.84       -1.00      4.59 o 
 -16   3   5        3.99        1.64      3.44 o 
 -15   3   5       16.02       11.29      2.50 o 
 -14   3   5       17.58       16.77      2.53 o 
 -13   3   5       37.09       33.24      2.60 o 
 -12   3   5       14.61       10.51      2.29 o 
 -11   3   5        6.00       -0.17      2.09 o 
 -10   3   5       41.35       37.59      3.03 o 
  -9   3   5       89.74       83.56      2.85 o 
  -8   3   5       24.66       24.17      2.61 o 
  -7   3   5       18.59       20.10      2.59 o 
  -6   3   5       86.82       73.65      2.93 o 
  -5   3   5      106.89      110.39      3.22 o 
  -4   3   5       51.35       51.28      2.58 o 
  -3   3   5       30.12       31.65      3.06 o 
  -2   3   5      354.97      374.40      7.90 o 
  -1   3   5       23.23       28.69      1.47 o 
   0   3   5      131.58      154.50      3.66 o 
   1   3   5       15.51       15.84      1.53 o 
   2   3   5       24.11       22.60      1.81 o 
   3   3   5        1.97        3.02      1.68 o 
   4   3   5       79.73       88.76      3.58 o 
   5   3   5      193.81      221.52      5.94 o 
   6   3   5       86.36       91.58      3.08 o 
   7   3   5       32.38       29.17      2.40 o 
   8   3   5       13.54       14.87      2.43 o 
   9   3   5       18.64       22.45      2.71 o 
  10   3   5       17.65       14.70      3.08 o 
  11   3   5        0.94        4.24      2.36 o 
  12   3   5        2.28        3.40      2.62 o 
  13   3   5        3.50        5.39      4.13 o 
  14   3   5        3.63        4.77      4.24 o 
 -17   4   5        4.85       11.66      3.13 o 
 -16   4   5       16.28       10.81      2.84 o 
 -15   4   5        3.93        2.30      2.51 o 
 -14   4   5       18.45       15.12      3.70 o 
 -13   4   5       28.14       26.84      3.94 o 
 -12   4   5      205.65      212.64      6.69 o 
 -11   4   5       11.42       11.55      1.86 o 
 -10   4   5       31.31       33.71      2.27 o 
  -9   4   5       35.00       35.42      2.57 o 
  -8   4   5      102.35       94.58      7.75 o 
  -7   4   5      239.28      264.38     15.19 o 
  -6   4   5      159.50      169.78      6.06 o 
  -5   4   5      121.13      123.51      4.34 o 
  -4   4   5       24.66       44.43      4.01 o 
  -3   4   5     2019.26     2248.83     60.58 o 
  -2   4   5      675.53      750.92     14.48 o 
  -1   4   5        2.90        7.98      0.98 o 
   0   4   5        0.56       -0.61      1.41 o 
   1   4   5      152.38      158.41      6.95 o 
   2   4   5      485.49      529.65      9.98 o 
   3   4   5      301.84      333.60      7.12 o 
   4   4   5       72.71       76.41      4.82 o 
   5   4   5      183.31      195.53      8.60 o 
   6   4   5      236.92      264.21     12.48 o 
   7   4   5      109.79      119.48      3.93 o 
   8   4   5       85.71       86.99      4.63 o 
   9   4   5        0.19        3.35      2.35 o 
  10   4   5       88.97       92.99      4.12 o 
  11   4   5       50.23       46.53      3.36 o 
  12   4   5       61.57       53.97      4.36 o 
  13   4   5        0.15       -1.66      3.82 o 
 -16   5   5        0.04        2.97      3.71 o 
 -15   5   5        0.99       -0.68      2.67 o 
 -14   5   5        6.17       10.10      2.59 o 
 -13   5   5        0.52        3.37      2.34 o 
 -12   5   5       41.72       40.12      2.48 o 
 -11   5   5        2.78        2.98      1.66 o 
 -10   5   5      103.19      104.88      4.28 o 
  -9   5   5        3.60        4.00      2.59 o 
  -8   5   5       11.22       13.90      2.40 o 
  -7   5   5        4.52        2.11      3.16 o 
  -6   5   5       56.25       58.34      3.46 o 
  -5   5   5      195.26      205.71      6.14 o 
  -4   5   5       40.29       34.43      2.68 o 
  -3   5   5       97.81      104.78      4.02 o 
  -2   5   5        6.84        9.34      2.29 o 
  -1   5   5      110.26      100.42      5.22 o 
   0   5   5       83.57       75.85      2.39 o 
   1   5   5       35.04       33.64      2.65 o 
   2   5   5       68.35       69.29      2.45 o 
   3   5   5       15.17       14.69      2.67 o 
   4   5   5      162.42      158.84      6.04 o 
   5   5   5      131.77      122.83      3.88 o 
   6   5   5        6.46        8.89      2.93 o 
   7   5   5        0.59       -2.48      2.48 o 
   8   5   5        3.65       -0.79      2.83 o 
   9   5   5        4.96        1.33      2.51 o 
  10   5   5       88.97       77.48      3.54 o 
  11   5   5        1.16        0.37      2.55 o 
  12   5   5        1.87        0.51      2.43 o 
  13   5   5        5.15       -4.22      8.56 o 
 -16   6   5        0.07       -0.22      5.56 o 
 -15   6   5        2.39        2.56      2.76 o 
 -14   6   5        1.29        2.47      3.61 o 
 -13   6   5       21.23       17.94      2.36 o 
 -12   6   5        8.44        6.97      2.17 o 
 -11   6   5        2.81       -4.20      4.20 o 
 -10   6   5        3.64        4.50      3.71 o 
  -9   6   5       15.40       10.04      4.09 o 
  -8   6   5        4.69        6.18      2.56 o 
  -7   6   5       33.37       32.07      2.61 o 
  -6   6   5      209.00      215.63      6.98 o 
  -5   6   5      274.22      272.56      6.78 o 
  -4   6   5       42.81       42.88      2.65 o 
  -3   6   5       16.25       13.98      2.35 o 
  -2   6   5      621.29      697.55     14.87 o 
  -1   6   5       79.68       94.79      3.64 o 
   0   6   5       55.06       52.09      3.21 o 
   1   6   5      159.10      149.91      3.59 o 
   2   6   5       84.06       87.68      3.00 o 
   3   6   5       27.45       32.76      2.52 o 
   4   6   5        3.25        2.88      2.19 o 
   5   6   5       81.12       82.45      3.24 o 
   6   6   5        1.55       -0.33      2.22 o 
   7   6   5       60.97       63.03      3.34 o 
   8   6   5       30.84       29.16      2.55 o 
   9   6   5       25.61       23.83      4.70 o 
  10   6   5       10.50        6.00      2.29 o 
  11   6   5       28.74       22.41      6.87 o 
  12   6   5        0.25       -8.10      8.10 o 
 -14   7   5       26.95       24.99     13.18 o 
 -13   7   5       39.57       24.85      6.59 o 
 -12   7   5        0.84        3.05      4.02 o 
 -11   7   5        1.07        1.13      3.45 o 
 -10   7   5       18.55       26.40     16.48 o 
  -9   7   5       78.09       87.81      8.70 o 
  -8   7   5       28.07       25.79      7.99 o 
  -7   7   5        0.38       -2.97      4.17 o 
  -6   7   5        6.00        0.06      3.41 o 
  -5   7   5      373.54      385.90     12.95 o 
  -4   7   5       32.23       37.16      6.15 o 
  -3   7   5       18.91       26.71      2.27 o 
  -2   7   5       97.52       89.88      2.45 o 
  -1   7   5      128.10      131.18      4.32 o 
   0   7   5       16.09       15.54      2.57 o 
   1   7   5      175.80      177.21      8.07 o 
   2   7   5       13.07       11.43      2.13 o 
   3   7   5        1.48        0.66      2.39 o 
   4   7   5      124.27      111.88      6.78 o 
   5   7   5       69.01       64.18      3.56 o 
   6   7   5       77.29       69.09      3.33 o 
   7   7   5        0.13        2.22      2.58 o 
   8   7   5      118.33      100.58     12.04 o 
   9   7   5        5.76        7.42      2.66 o 
  10   7   5       16.54       13.51      2.44 o 
  11   7   5        6.77       -0.27      7.31 o 
  12   7   5        5.28        0.54      5.63 o 
 -13   8   5       12.58       10.41      6.07 o 
 -12   8   5        0.67       -2.34      4.83 o 
 -11   8   5        3.23        2.89      5.08 o 
 -10   8   5        2.27        1.99      4.97 o 
  -9   8   5        4.84        1.43      5.17 o 
  -8   8   5        0.80        2.69      3.91 o 
  -7   8   5       11.74       10.14      3.65 o 
  -6   8   5      105.15      108.04      4.89 o 
  -5   8   5        2.37        0.56      2.19 o 
  -4   8   5        7.77        4.86      2.33 o 
  -3   8   5        0.03       -0.55      1.18 o 
  -2   8   5       47.11       47.67      2.35 o 
  -1   8   5      210.51      190.29      8.30 o 
   0   8   5        1.37        2.64      1.87 o 
   1   8   5        0.00       -0.17      2.09 o 
   2   8   5       16.76       13.66      2.56 o 
   3   8   5        6.36        7.17      3.27 o 
   4   8   5        2.64        5.68      2.85 o 
   5   8   5        0.05        2.61      2.80 o 
   6   8   5       14.19        7.97      2.42 o 
   7   8   5        0.07        1.51      2.49 o 
   8   8   5        3.87        2.07      2.75 o 
   9   8   5        2.19        6.15      5.80 o 
  10   8   5        4.99       -0.14      6.69 o 
  11   8   5        2.06        2.35      7.61 o 
 -12   9   5        6.20       -3.33      6.37 o 
 -11   9   5        1.09        6.00      8.23 o 
 -10   9   5        1.08        6.56      6.12 o 
  -9   9   5       58.70       56.72      4.72 o 
  -8   9   5        4.67        0.13      3.43 o 
  -7   9   5        4.68        1.00      3.46 o 
  -6   9   5       72.74       81.81      4.75 o 
  -5   9   5        1.60        1.11      1.49 o 
  -4   9   5       58.10       61.17      2.55 o 
  -3   9   5        4.03        5.31      1.66 o 
  -2   9   5        0.19        1.23      1.97 o 
  -1   9   5        0.54       -0.72      1.55 o 
   0   9   5      115.95      118.37      5.13 o 
   1   9   5       30.55       26.09      3.63 o 
   2   9   5       35.70       27.86      2.75 o 
   3   9   5        1.75        0.90      4.70 o 
   4   9   5        9.68       11.72      2.29 o 
   5   9   5       53.47       57.15      4.75 o 
   6   9   5       11.79        9.84      3.64 o 
   7   9   5        1.93        0.64      3.82 o 
   8   9   5        0.45       -1.47      7.28 o 
   9   9   5       35.58       46.59      8.77 o 
 -10  10   5        4.99       13.45      8.33 o 
  -9  10   5        2.60        6.66      4.58 o 
  -8  10   5        0.35        4.90      4.86 o 
  -7  10   5        1.38        8.65      3.70 o 
  -6  10   5        9.40        5.90      2.79 o 
  -5  10   5       35.07       41.84      5.04 o 
  -4  10   5       20.92       18.60      1.98 o 
  -3  10   5       28.06       28.21      3.40 o 
  -2  10   5        2.76        1.32      2.32 o 
  -1  10   5        0.89        1.23      2.48 o 
   0  10   5       26.26       24.12      3.55 o 
   1  10   5       25.70       18.29      2.77 o 
   2  10   5       23.03       19.40      3.79 o 
   3  10   5       15.03       22.01      3.76 o 
   4  10   5        0.18        5.28      6.30 o 
   5  10   5        3.90        5.97      3.56 o 
   6  10   5       42.31       29.92      5.61 o 
   7  10   5       12.08        4.20      6.15 o 
   8  10   5        0.96        3.64      6.90 o 
  -9  11   5        2.18       -8.36      8.36 o 
  -8  11   5        0.36       -1.63      5.51 o 
  -7  11   5        2.05       -1.37      4.76 o 
  -6  11   5        1.15        0.89      4.48 o 
  -5  11   5        0.01        1.66      7.06 o 
  -4  11   5        0.68       -2.85      2.85 o 
  -3  11   5        0.61        0.84      6.37 o 
  -2  11   5        0.79       -4.11      4.11 o 
  -1  11   5        0.55       -2.91      2.91 o 
   0  11   5        2.25        4.65      3.71 o 
   1  11   5        1.59        2.64      2.80 o 
   2  11   5        4.71       -4.69      5.84 o 
   3  11   5       13.36        4.78      8.86 o 
   4  11   5        0.25        5.60      9.21 o 
  -6  12   5        8.99       23.64      7.58 o 
  -5  12   5        0.62       -1.08      4.50 o 
  -4  12   5       18.31       18.32      7.93 o 
  -3  12   5        1.99        4.42      4.45 o 
  -2  12   5        0.09        1.79      5.61 o 
  -1  12   5       20.48       16.18      4.22 o 
   0  12   5        5.58       -6.98      6.98 o 
 -17   0   6        0.78        6.83      4.17 o 
 -16   0   6        2.21       -1.52      3.36 o 
 -15   0   6        2.06       -3.36      3.36 o 
 -14   0   6       76.28       81.04      7.43 o 
 -13   0   6      182.33      181.53      7.65 o 
 -12   0   6        3.71       -0.89      4.13 o 
 -11   0   6       33.34       32.21      2.65 o 
 -10   0   6      121.49      123.88      4.67 o 
  -9   0   6       19.08       21.45      3.51 o 
  -8   0   6      407.84      439.04     11.07 o 
  -7   0   6      132.22      131.98      4.23 o 
  -6   0   6      147.77      155.31      4.81 o 
  -5   0   6       14.35       15.44      1.87 o 
  -4   0   6      327.44      366.89      9.36 o 
  -3   0   6      189.88      229.08      7.58 o 
  -2   0   6       91.10      104.09      9.32 o 
  -1   0   6      998.55     1167.13    131.02 o 
   0   0   6       67.57       66.37      3.54 o 
   1   0   6       68.49       75.48      3.15 o 
   2   0   6       18.38       20.98      2.07 o 
   3   0   6      104.23      116.59      7.12 o 
   4   0   6      240.62      248.34     11.86 o 
   5   0   6      277.21      283.46      8.20 o 
   6   0   6        0.66       -2.54      2.54 o 
   7   0   6       62.69       60.14      3.68 o 
   8   0   6      148.11      169.05      8.18 o 
   9   0   6      173.54      174.16      8.74 o 
  10   0   6       19.70       14.58      3.14 o 
  11   0   6        2.60       -3.14      3.68 o 
  12   0   6       13.63        5.44     13.50 o 
  13   0   6       28.36       16.05      6.65 o 
 -17   1   6        0.03       -2.75      4.24 o 
 -16   1   6        0.33        1.50      2.48 o 
 -15   1   6       32.18       27.02      2.80 o 
 -14   1   6       39.43       37.83      2.82 o 
 -13   1   6        0.67        0.30      1.88 o 
 -12   1   6        0.66       -1.05      3.04 o 
 -11   1   6        6.68       11.75      1.95 o 
 -10   1   6        2.35        2.00      4.05 o 
  -9   1   6       12.22       13.01      1.72 o 
  -8   1   6        3.29        2.20      1.69 o 
  -7   1   6       66.70       65.45      1.75 o 
  -6   1   6      145.12      143.79      3.29 o 
  -5   1   6        3.62        4.18      2.21 o 
  -4   1   6        7.61        9.76      1.25 o 
  -3   1   6       68.70       64.88      2.16 o 
  -2   1   6      120.26      125.56      3.65 o 
  -1   1   6        1.31        2.87      1.85 o 
   0   1   6       59.27       65.96      4.22 o 
   1   1   6       24.23       29.76      1.77 o 
   2   1   6      133.96      138.98      3.17 o 
   3   1   6       24.04       25.62      1.87 o 
   4   1   6        1.71        3.26      1.79 o 
   5   1   6        1.03       -1.61      1.84 o 
   6   1   6      195.73      202.52      4.85 o 
   7   1   6        1.41        1.72      1.82 o 
   8   1   6        9.59        3.11      1.99 o 
   9   1   6        0.29        0.35      2.25 o 
  10   1   6        2.75       -1.21      2.48 o 
  11   1   6       22.78       17.79      2.71 o 
  12   1   6        4.54        4.58      2.88 o 
  13   1   6        0.16       -3.24      5.81 o 
 -16   2   6        2.88        0.71      2.39 o 
 -15   2   6        6.85        1.07      4.00 o 
 -14   2   6       56.41       55.91      2.92 o 
 -13   2   6       20.62       15.51      2.53 o 
 -12   2   6       18.60       16.09      2.23 o 
 -11   2   6        6.58        5.25      2.07 o 
 -10   2   6        7.06        6.04      2.49 o 
  -9   2   6       47.67       46.58      2.74 o 
  -8   2   6       15.60       19.66      2.87 o 
  -7   2   6        3.24        4.96      2.20 o 
  -6   2   6       35.28       30.05      2.69 o 
  -5   2   6       93.60       96.35      3.25 o 
  -4   2   6      406.14      440.71      9.60 o 
  -3   2   6        0.32       10.09      4.84 o 
  -2   2   6      125.88      137.53      4.01 o 
  -1   2   6       25.74       23.09      2.42 o 
   0   2   6      146.98      153.39      5.06 o 
   1   2   6       36.20       40.09      1.89 o 
   2   2   6       27.56       33.87      2.54 o 
   3   2   6       59.99       67.03      2.87 o 
   4   2   6      250.59      273.08      6.80 o 
   5   2   6       22.65       22.61      1.97 o 
   6   2   6        2.49       -2.09      2.09 o 
   7   2   6        7.85        5.96      2.39 o 
   8   2   6       57.31       54.64      3.19 o 
   9   2   6       54.69       57.05      3.59 o 
  10   2   6        2.13       -0.75      2.17 o 
  11   2   6        0.78        6.31      3.12 o 
  12   2   6        9.82       10.22      3.33 o 
 -16   3   6        0.20        3.38      2.25 o 
 -15   3   6        8.00        4.84      2.39 o 
 -14   3   6        0.05       -2.51      2.51 o 
 -13   3   6        0.20        1.42      2.29 o 
 -12   3   6       60.27       64.65      3.03 o 
 -11   3   6       68.48       67.13      3.79 o 
 -10   3   6        1.27        3.07      2.62 o 
  -9   3   6        8.82       13.21      4.77 o 
  -8   3   6       18.98       16.31      2.46 o 
  -7   3   6      131.84      132.61      3.79 o 
  -6   3   6      186.39      209.03      5.71 o 
  -5   3   6        4.33        6.32      2.43 o 
  -4   3   6       43.73       42.59      2.90 o 
  -3   3   6      201.79      216.64      5.58 o 
  -2   3   6      353.83      398.70     14.39 o 
  -1   3   6        9.28       20.42      3.28 o 
   0   3   6       18.63       24.16      1.86 o 
   1   3   6      141.58      131.67      6.45 o 
   2   3   6      256.08      274.05      9.86 o 
   3   3   6      305.18      313.90     11.90 o 
   4   3   6        0.22        1.67      2.04 o 
   5   3   6      125.25      128.95      3.77 o 
   6   3   6       27.85       24.62      2.64 o 
   7   3   6      102.95      107.92      4.03 o 
   8   3   6       14.86       16.08      2.85 o 
   9   3   6        1.52        0.66      2.95 o 
  10   3   6       33.88       26.30      3.40 o 
  11   3   6       19.05       17.96      7.47 o 
  12   3   6       23.50       27.06      3.79 o 
 -16   4   6        0.00        1.32      5.68 o 
 -15   4   6        0.32       -0.76      2.83 o 
 -14   4   6        0.72       -3.29      3.29 o 
 -13   4   6        1.26       -1.21      2.04 o 
 -12   4   6        3.32        1.29      1.29 o 
 -11   4   6        0.02       -0.42      2.70 o 
 -10   4   6        0.51        0.76      3.39 o 
  -9   4   6       12.63       16.22      3.74 o 
  -8   4   6        0.10       -2.69      2.69 o 
  -7   4   6        2.34        0.84      4.09 o 
  -6   4   6      128.98      124.79      4.71 o 
  -5   4   6      345.02      348.83      8.11 o 
  -4   4   6        0.11       -0.44      2.35 o 
  -3   4   6      351.58      371.09      8.49 o 
  -2   4   6       59.30       55.43      3.12 o 
  -1   4   6       66.68       72.09      3.05 o 
   0   4   6       18.13       15.86      1.53 o 
   1   4   6        0.42        0.23      1.88 o 
   2   4   6       32.73       29.07      2.22 o 
   3   4   6        0.53       -1.99      1.99 o 
   4   4   6        4.90        3.08      2.00 o 
   5   4   6      139.02      133.68      4.54 o 
   6   4   6       35.03       31.97      3.04 o 
   7   4   6        9.35        8.47      2.50 o 
   8   4   6        1.07        0.91      4.65 o 
   9   4   6        0.13       -2.39      2.65 o 
  10   4   6        1.71        4.71      2.95 o 
  11   4   6       13.16       13.80      3.84 o 
  12   4   6        1.39       -0.56      3.55 o 
 -15   5   6        1.59       -4.78      4.78 o 
 -14   5   6        4.03        3.48      4.73 o 
 -13   5   6       22.80       15.86      6.48 o 
 -12   5   6        1.06        5.44      3.18 o 
 -11   5   6       60.89       52.49      3.67 o 
 -10   5   6       10.62       15.68      8.67 o 
  -9   5   6        3.72       -3.99      3.99 o 
  -8   5   6       30.22       34.60      4.88 o 
  -7   5   6       86.69       79.71      3.81 o 
  -6   5   6      120.14      133.24      4.52 o 
  -5   5   6      106.22      104.37      5.07 o 
  -4   5   6        1.15       -0.62      4.67 o 
  -3   5   6      270.40      274.12      6.82 o 
  -2   5   6        5.83        8.22      3.98 o 
  -1   5   6       10.47       11.85      2.58 o 
   0   5   6       10.06        9.91      1.83 o 
   1   5   6      101.64      106.43      3.33 o 
   2   5   6       46.34       40.40      2.73 o 
   3   5   6      140.22      137.40      5.12 o 
   4   5   6        5.23        6.48      2.04 o 
   5   5   6       33.91       33.18      2.93 o 
   6   5   6       54.94       64.02      3.24 o 
   7   5   6       68.77       62.66      3.52 o 
   8   5   6        0.84        0.72      2.62 o 
   9   5   6        0.04        3.83      3.16 o 
  10   5   6        3.01        2.86      2.68 o 
  11   5   6       23.83       16.80      5.97 o 
 -14   6   6        0.25       -4.87      4.87 o 
 -13   6   6       10.80        9.78      8.14 o 
 -12   6   6        0.42        8.91      6.69 o 
 -11   6   6        0.06       -3.42      3.42 o 
 -10   6   6       53.41       51.21      4.32 o 
  -9   6   6        3.28       -2.94      3.59 o 
  -8   6   6        0.29        1.25      3.46 o 
  -7   6   6       48.49       46.28      3.24 o 
  -6   6   6       33.85       34.36      3.11 o 
  -5   6   6       42.40       47.71      3.25 o 
  -4   6   6      208.66      206.35      7.21 o 
  -3   6   6       24.41       18.88      2.36 o 
  -2   6   6       29.48       33.30      2.77 o 
  -1   6   6       84.40       84.50      4.04 o 
   0   6   6       51.17       48.56      2.21 o 
   1   6   6      117.16      113.65      4.15 o 
   2   6   6       11.87       16.47      2.97 o 
   3   6   6        1.04        0.73      2.24 o 
   4   6   6       64.06       58.54      3.05 o 
   5   6   6       26.25       27.96      2.61 o 
   6   6   6        4.83        6.43      3.14 o 
   7   6   6        9.63        4.28      2.60 o 
   8   6   6        0.45        0.35      4.04 o 
   9   6   6       15.71       15.21      2.85 o 
  10   6   6       12.86       14.61      4.23 o 
 -13   7   6        0.09       -2.89      3.97 o 
 -12   7   6        0.68        2.83      4.89 o 
 -11   7   6        0.63        9.26      6.78 o 
 -10   7   6       32.69       24.93      4.25 o 
  -9   7   6       18.10       23.09      3.84 o 
  -8   7   6        3.11       -0.15      2.98 o 
  -7   7   6       49.33       59.93      4.15 o 
  -6   7   6       64.04       64.30      5.51 o 
  -5   7   6        6.33        8.72      2.42 o 
  -4   7   6       26.81       30.61      2.74 o 
  -3   7   6        3.76        3.94      4.67 o 
  -2   7   6        0.20       -0.08      2.51 o 
  -1   7   6       19.20       13.50      2.65 o 
   0   7   6        1.18       -0.07      2.00 o 
   1   7   6       54.60       54.75      2.50 o 
   2   7   6        7.68        4.44      2.06 o 
   3   7   6        1.20       -1.98      2.09 o 
   4   7   6        9.07        9.37      3.02 o 
   5   7   6       19.32       20.80      5.05 o 
   6   7   6        0.09        1.89      2.16 o 
   7   7   6        1.14        2.27      2.34 o 
   8   7   6        0.58        4.49      2.56 o 
   9   7   6       13.21        8.66      4.64 o 
  10   7   6        0.04       -1.84      5.92 o 
 -11   8   6        0.31       -5.04      5.04 o 
 -10   8   6       18.14       21.16      5.91 o 
  -9   8   6        0.73        6.12      3.66 o 
  -8   8   6        7.47        3.46      5.46 o 
  -7   8   6        5.74        9.01      2.79 o 
  -6   8   6       24.19       21.46      3.13 o 
  -5   8   6       13.95       19.61      3.28 o 
  -4   8   6       10.48       10.39      2.85 o 
  -3   8   6       47.98       45.75      2.97 o 
  -2   8   6       19.94       17.34      4.64 o 
  -1   8   6        9.80       14.84      2.98 o 
   0   8   6      145.53      144.01      4.20 o 
   1   8   6        0.58        2.38      2.03 o 
   2   8   6        0.01       -1.90      2.25 o 
   3   8   6       22.29       28.69      5.30 o 
   4   8   6        7.17        5.65      2.92 o 
   5   8   6       34.82       33.50      5.56 o 
   6   8   6        0.59       -1.14      2.89 o 
   7   8   6        4.32        0.91      2.99 o 
   8   8   6       10.95       10.85      4.21 o 
 -10   9   6       13.16       17.21      6.15 o 
  -9   9   6        2.27        1.12      3.23 o 
  -8   9   6        3.95        2.36      3.79 o 
  -7   9   6        0.75        4.84      5.53 o 
  -6   9   6        3.36        8.97      3.54 o 
  -5   9   6        0.76       -0.57      2.99 o 
  -4   9   6        1.36       -1.37      2.81 o 
  -3   9   6        4.10       -0.39      2.67 o 
  -2   9   6        6.52        9.90      2.70 o 
  -1   9   6        0.09       -2.21      2.99 o 
   0   9   6        2.46        2.23      2.76 o 
   1   9   6       13.25       11.45      3.08 o 
   2   9   6        3.16        2.75      3.15 o 
   3   9   6       11.37        7.85      7.70 o 
   4   9   6        3.71        3.85      5.58 o 
   5   9   6        1.89        4.15      3.57 o 
  -9  10   6        0.22        6.12      4.69 o 
  -8  10   6        2.52        5.56      5.15 o 
  -7  10   6        0.20       -4.67      4.67 o 
  -6  10   6        0.28       -3.04      5.47 o 
  -5  10   6        6.61        4.59      3.48 o 
  -4  10   6        0.44        3.54      3.81 o 
  -3  10   6        0.08       -3.38      3.38 o 
  -2  10   6        1.24        0.61      2.83 o 
  -1  10   6        2.42        4.37      3.73 o 
   0  10   6        1.23        1.02      3.51 o 
   1  10   6        3.05        5.29      7.53 o 
   2  10   6       12.66        3.04      7.01 o 
   3  10   6        0.20        1.48      8.89 o 
  -6  11   6        2.90        5.99      5.13 o 
  -5  11   6        6.37        5.87      8.65 o 
  -4  11   6        6.45        3.21      4.85 o 
  -3  11   6        0.91       -0.71      3.69 o 
  -2  11   6       11.60       14.67      4.20 o 
  -1  11   6        1.93        3.86      3.88 o 
   0  11   6        2.70       -5.24      5.24 o 
   1  11   6        1.27       15.47      7.39 o 
 -15   1   7       10.92        9.31      5.90 o 
 -14   1   7        0.18        3.30      2.15 o 
 -13   1   7        5.48        2.95      1.93 o 
 -12   1   7        4.41        1.54      2.21 o 
 -11   1   7        8.52        5.02      1.46 o 
 -10   1   7        6.33        8.49      1.75 o 
  -9   1   7       19.59       21.00      1.32 o 
  -8   1   7       69.16       69.46      2.75 o 
  -7   1   7        1.88        5.61      2.27 o 
  -6   1   7      128.65      124.85      3.92 o 
  -5   1   7       50.10       44.94      2.92 o 
  -4   1   7       86.40       84.07      5.04 o 
  -3   1   7        8.67       12.62      2.17 o 
  -2   1   7       64.45       56.89      3.35 o 
  -1   1   7        1.66        5.13      1.84 o 
   0   1   7      187.80      194.94     11.84 o 
   1   1   7       67.67       69.70      2.99 o 
   2   1   7        0.17        4.29      2.12 o 
   3   1   7       46.37       44.32      2.11 o 
   4   1   7      114.66      121.32      3.57 o 
   5   1   7       30.24       32.94      2.97 o 
   6   1   7        0.14        0.54      1.99 o 
   7   1   7       12.22        9.89      2.67 o 
   8   1   7        4.02        2.72      3.20 o 
   9   1   7       13.76       16.05      3.06 o 
  10   1   7       12.82       12.38      2.98 o 
 -15   2   7       13.40        7.18      3.53 o 
 -14   2   7        3.94        3.20      2.02 o 
 -13   2   7       28.46       22.17      2.62 o 
 -12   2   7       14.53       14.11      1.36 o 
 -11   2   7        7.47        6.97      2.70 o 
 -10   2   7        0.54        4.49      2.14 o 
  -9   2   7        2.80        3.11      2.64 o 
  -8   2   7       79.28       79.16      3.29 o 
  -7   2   7        0.64       -2.33      2.33 o 
  -6   2   7       41.53       52.33      2.94 o 
  -5   2   7        1.73        2.29      2.51 o 
  -4   2   7       12.75       12.19      2.33 o 
  -3   2   7       52.40       51.31      2.80 o 
  -2   2   7       39.58       34.40      2.89 o 
  -1   2   7        0.30        2.31      2.35 o 
   0   2   7        0.48       -0.78      5.35 o 
   1   2   7        1.78        1.95      2.51 o 
   2   2   7       74.82       71.07      2.93 o 
   3   2   7       29.88       31.45      3.33 o 
   4   2   7       33.76       35.92      2.55 o 
   5   2   7       78.26       76.84      3.41 o 
   6   2   7        4.20        2.33      2.34 o 
   7   2   7       74.76       61.08      3.50 o 
   8   2   7       10.27       12.57      2.23 o 
   9   2   7        0.32       -0.85      3.03 o 
  10   2   7        1.63        0.07      5.56 o 
 -15   3   7        6.74        0.65      3.62 o 
 -14   3   7       19.59       18.25      4.85 o 
 -13   3   7        0.11        3.17      2.87 o 
 -12   3   7        0.90        0.77      4.71 o 
 -11   3   7        2.25       -2.49      2.86 o 
 -10   3   7       12.00       10.88      3.78 o 
  -9   3   7        0.19        0.10      2.13 o 
  -8   3   7        2.89        0.63      2.11 o 
  -7   3   7        1.21       -2.27      2.27 o 
  -6   3   7       23.16       24.47      2.77 o 
  -5   3   7        2.77        4.49      2.10 o 
  -4   3   7       10.90        8.60      3.89 o 
  -3   3   7       29.43       29.15      2.50 o 
  -2   3   7        3.88        2.95      3.52 o 
  -1   3   7        5.82        5.94      2.52 o 
   0   3   7        5.38        8.64      1.59 o 
   1   3   7        0.29        3.71      1.77 o 
   2   3   7        9.79        9.66      2.08 o 
   3   3   7       27.10       28.92      2.64 o 
   4   3   7        7.87        5.44      2.23 o 
   5   3   7        1.30       -2.19      2.19 o 
   6   3   7       20.90       15.61      2.34 o 
   7   3   7        1.30        0.06      2.57 o 
   8   3   7       19.27       17.32      2.67 o 
   9   3   7        0.24       -0.88      2.94 o 
  10   3   7        0.01       -3.41      3.41 o 
 -14   4   7        0.21        5.91      4.96 o 
 -13   4   7       16.22       12.16      4.39 o 
 -12   4   7        1.65       -1.44      2.98 o 
 -11   4   7       13.31       17.39      2.89 o 
 -10   4   7        0.12       -2.41      2.41 o 
  -9   4   7        0.65       -2.13      5.97 o 
  -8   4   7        0.45        2.95      2.19 o 
  -7   4   7      119.55      121.38      6.52 o 
  -6   4   7       19.54       22.22      2.61 o 
  -5   4   7       15.77       12.99      2.87 o 
  -4   4   7      119.19      101.62      4.02 o 
  -3   4   7        8.89        6.50      2.65 o 
  -2   4   7       88.54      101.28      5.17 o 
  -1   4   7       17.76       24.64      3.79 o 
   0   4   7        0.04       -0.35      1.54 o 
   1   4   7       63.40       66.25      2.88 o 
   2   4   7       34.74       38.03      2.46 o 
   3   4   7       90.36       95.02      4.64 o 
   4   4   7       15.34       14.27      2.20 o 
   5   4   7        6.83        1.95      2.21 o 
   6   4   7        6.19        6.64      2.50 o 
   7   4   7       20.59       24.52      2.99 o 
   8   4   7       17.49       13.94      2.60 o 
   9   4   7        2.30        0.40      2.98 o 
 -14   5   7        2.80       -4.58      6.18 o 
 -13   5   7        7.78        7.10      6.44 o 
 -12   5   7        0.50       -3.88      4.47 o 
 -11   5   7       12.03        3.80      4.41 o 
 -10   5   7        2.44       -1.96      3.25 o 
  -9   5   7        1.16        4.06      2.32 o 
  -8   5   7        0.10       -2.15      3.00 o 
  -7   5   7       56.57       55.65      3.35 o 
  -6   5   7       19.11       20.10      2.73 o 
  -5   5   7        4.90        2.13      2.64 o 
  -4   5   7       37.43       38.60      3.57 o 
  -3   5   7        2.66       -2.30      3.72 o 
  -2   5   7       13.92       13.05      2.43 o 
  -1   5   7        0.83        0.81      3.54 o 
   0   5   7        2.42        4.24      4.00 o 
   1   5   7       42.27       37.80      3.20 o 
   2   5   7        0.84        1.01      1.94 o 
   3   5   7       33.98       25.59      2.33 o 
   4   5   7        0.25       -0.70      2.47 o 
   5   5   7        2.60        4.48      2.51 o 
   6   5   7       11.58        5.22      2.57 o 
   7   5   7        0.06       -0.30      2.95 o 
   8   5   7        1.45        1.30      3.46 o 
   9   5   7        5.41        5.76      3.01 o 
 -13   6   7        2.82        2.38      4.63 o 
 -12   6   7        1.03        3.68      6.44 o 
 -11   6   7        0.43       -3.21     13.84 o 
 -10   6   7        1.99        0.46      3.11 o 
  -9   6   7        4.75        2.36      2.55 o 
  -8   6   7        8.59       12.06      2.98 o 
  -7   6   7       32.49       35.32      3.32 o 
  -6   6   7       72.86       60.02      7.60 o 
  -5   6   7       67.28       62.85      3.84 o 
  -4   6   7       42.14       34.93      2.74 o 
  -3   6   7      279.75      277.11      9.61 o 
  -2   6   7        8.72       12.95      2.70 o 
  -1   6   7        0.84        1.14      2.62 o 
   0   6   7       27.68       23.06      2.69 o 
   1   6   7        2.79        1.90      3.19 o 
   2   6   7        9.51        7.57      2.13 o 
   3   6   7        0.07        1.06      2.35 o 
   4   6   7        0.46       -2.42      2.42 o 
   5   6   7        0.16        2.88      4.09 o 
   6   6   7        5.80        6.24      2.68 o 
   7   6   7        6.12        7.37      3.08 o 
   8   6   7        0.06        1.81      4.10 o 
 -12   7   7        1.50        1.58      6.34 o 
 -11   7   7        0.58        7.51      5.20 o 
 -10   7   7       20.13       21.71      4.16 o 
  -9   7   7        4.32        3.39      3.29 o 
  -8   7   7        9.25       13.64      4.52 o 
  -7   7   7        2.14        3.13      3.63 o 
  -6   7   7       14.40        5.02      3.39 o 
  -5   7   7        6.44        0.27      2.80 o 
  -4   7   7        9.28       10.68      3.36 o 
  -3   7   7        5.02        3.02      5.52 o 
  -2   7   7        0.07        4.08      3.99 o 
  -1   7   7        0.68        0.52      2.76 o 
   0   7   7       62.67       58.28      5.86 o 
   1   7   7        0.39        1.08      2.91 o 
   2   7   7       10.38       11.17      3.04 o 
   3   7   7        2.31        1.68      3.47 o 
   4   7   7       24.40       26.08      4.43 o 
   5   7   7       25.52       23.75      9.09 o 
   6   7   7        0.08       -0.87      4.64 o 
   7   7   7        6.82        6.51      4.36 o 
 -10   8   7        0.34        3.67      4.96 o 
  -9   8   7        0.01        4.70      4.91 o 
  -8   8   7        0.63        4.67      3.44 o 
  -7   8   7        0.45       -2.97      2.97 o 
  -6   8   7        0.75        3.89      2.91 o 
  -5   8   7       19.15       20.86      3.43 o 
  -4   8   7       18.72       15.08      3.56 o 
  -3   8   7        1.02        0.10      3.67 o 
  -2   8   7        1.11       -0.71      3.27 o 
  -1   8   7        1.54        0.81      2.58 o 
   0   8   7        2.40        5.65      3.09 o 
   1   8   7        0.05       -4.34      4.34 o 
   2   8   7        2.05       -0.64      3.42 o 
   3   8   7        0.03       -0.42      3.86 o 
   4   8   7        4.19        1.09      4.35 o 
   5   8   7        0.35        2.82      3.46 o 
  -8   9   7        3.39        8.29      5.29 o 
  -7   9   7        0.13        2.36      3.93 o 
  -6   9   7        0.06       -4.70      4.70 o 
  -5   9   7        9.91        5.50      3.10 o 
  -4   9   7        0.89       -0.21      3.29 o 
  -3   9   7        0.20       -0.48      4.04 o 
  -2   9   7        0.06       -0.62      3.16 o 
  -1   9   7       19.04       10.95      5.79 o 
   0   9   7        1.45       -3.42      3.66 o 
   1   9   7        0.53       -0.52      3.24 o 
   2   9   7        0.50        5.99      4.85 o 
   3   9   7        0.60        2.11      5.76 o 
  -5  10   7        3.20        1.98      4.24 o 
  -4  10   7        7.55        1.83      8.76 o 
  -3  10   7        3.73        2.02      4.26 o 
  -2  10   7        0.84        4.49      3.76 o 
  -1  10   7       12.70        3.31      3.40 o 
   0  10   7        0.11       14.91      6.40 o 
 -12   0   8        6.53       13.72      8.79 o 
 -11   0   8        0.74       -1.65      1.65 o 
 -10   0   8        0.93        3.28      1.73 o 
  -9   0   8       38.85       34.66      2.07 o 
  -8   0   8        5.66        2.40      1.81 o 
  -7   0   8        1.86        4.55      3.91 o 
  -6   0   8        0.50       -1.86      1.86 o 
  -5   0   8       31.88       30.36      2.70 o 
  -4   0   8       76.91       74.37      4.36 o 
  -3   0   8        5.28        5.29      2.38 o 
  -2   0   8       28.08       25.53      3.74 o 
  -1   0   8        1.40        3.34      3.06 o 
   0   0   8        6.95        7.65      3.68 o 
   1   0   8       28.96       30.89      5.29 o 
   2   0   8        4.59        2.25      2.80 o 
   3   0   8        8.84        8.93      3.06 o 
   4   0   8       99.71      101.88      7.25 o 
   5   0   8       11.63        2.21      2.76 o 
   6   0   8       53.00       43.37      4.50 o 
   7   0   8        4.70        5.35      3.23 o 
   8   0   8       14.64       11.83      6.58 o 
 -13   1   8        0.82        2.33      7.28 o 
 -12   1   8        1.79        1.32      2.18 o 
 -11   1   8        0.02        0.54      2.84 o 
 -10   1   8        5.94        6.22      2.19 o 
  -9   1   8        0.04       -0.63      2.67 o 
  -8   1   8        3.07        1.10      2.08 o 
  -7   1   8       11.27       13.36      3.41 o 
  -6   1   8        0.35       -1.65      2.54 o 
  -5   1   8        0.09        3.37      2.48 o 
  -4   1   8        0.31        3.45      2.24 o 
  -3   1   8       18.34       15.74      1.88 o 
  -2   1   8        0.68       -0.08      1.72 o 
  -1   1   8       25.66       19.97      2.08 o 
   0   1   8        2.09        2.82      3.18 o 
   1   1   8        6.38        2.33      2.48 o 
   2   1   8        1.17        2.13      2.51 o 
   3   1   8       16.88       15.68      1.87 o 
   4   1   8        2.24        1.11      2.40 o 
   5   1   8       13.87        7.29      2.56 o 
   6   1   8        3.44        5.27      2.54 o 
   7   1   8        0.59        1.38      2.40 o 
   8   1   8        8.61        7.94      2.80 o 
 -13   2   8        0.05       -0.21      3.86 o 
 -12   2   8        0.25        1.30      3.26 o 
 -11   2   8        4.04        2.94      4.58 o 
 -10   2   8        0.29       -1.37      2.39 o 
  -9   2   8        3.61        3.57      2.32 o 
  -8   2   8       27.14       28.39      2.80 o 
  -7   2   8       18.06       11.38      2.64 o 
  -6   2   8        8.23        5.95      4.26 o 
  -5   2   8        0.25       -2.43      2.43 o 
  -4   2   8        5.70        4.26      3.88 o 
  -3   2   8       21.65       29.11      2.98 o 
  -2   2   8       10.97       13.74      2.53 o 
  -1   2   8       19.03       21.09      4.00 o 
   0   2   8        9.00       11.74      3.47 o 
   1   2   8        2.82        6.40      3.80 o 
   2   2   8        1.49        0.37      2.19 o 
   3   2   8       39.25       37.64      3.03 o 
   4   2   8        0.24       -0.34      2.36 o 
   5   2   8        0.12        1.96      2.59 o 
   6   2   8        5.50        4.10      2.78 o 
   7   2   8        0.38        1.35      4.53 o 
   8   2   8       10.69       11.39      6.52 o 
 -13   3   8        2.90       -3.77      4.91 o 
 -12   3   8        3.07       -1.94      3.55 o 
 -11   3   8        0.17       -3.09      3.09 o 
 -10   3   8        0.28        2.91      2.99 o 
  -9   3   8        3.92        7.62      3.58 o 
  -8   3   8        0.17        2.25      2.67 o 
  -7   3   8       79.82       78.66      4.53 o 
  -6   3   8        0.80       -2.03      2.78 o 
  -5   3   8        4.83        6.20      2.49 o 
  -4   3   8       22.04       27.72      5.91 o 
  -3   3   8       35.80       37.52      2.95 o 
  -2   3   8        0.47       -0.42      3.16 o 
  -1   3   8       11.96       15.93      2.92 o 
   0   3   8        5.32        9.55      3.09 o 
   1   3   8       27.83       23.80      5.70 o 
   2   3   8       30.69       24.49      2.67 o 
   3   3   8        4.11        3.55      4.45 o 
   4   3   8        0.02       -2.30      2.70 o 
   5   3   8        0.14        7.14      3.15 o 
   6   3   8       20.94        9.91      4.11 o 
   7   3   8        2.58        0.49      4.16 o 
 -12   4   8        2.43       -3.07      4.85 o 
 -11   4   8        0.42       -4.26      4.26 o 
 -10   4   8        2.84       -1.16      4.09 o 
  -9   4   8        0.19       -3.20      3.37 o 
  -8   4   8        3.81        4.15      2.88 o 
  -7   4   8       44.93       41.21      3.77 o 
  -6   4   8       66.45       60.47      4.62 o 
  -5   4   8        0.92        1.35      2.62 o 
  -4   4   8       54.20       51.85      4.10 o 
  -3   4   8       14.08       11.25      3.37 o 
  -2   4   8       10.41        5.80      3.17 o 
  -1   4   8        0.46        4.10      3.48 o 
   0   4   8        4.13        3.83      3.51 o 
   1   4   8        2.49        2.36      2.95 o 
   2   4   8        0.13        4.47      6.75 o 
   3   4   8        0.16       -1.48      3.77 o 
   4   4   8        4.55       -0.67      4.81 o 
   5   4   8        0.84        3.75      3.38 o 
   6   4   8        1.68       -2.75      2.75 o 
   7   4   8        0.00       -5.19      5.19 o 
 -11   5   8        8.88        7.95      4.94 o 
 -10   5   8        0.57       -0.48      5.47 o 
  -9   5   8        0.71       -4.11      6.09 o 
  -8   5   8       20.39       17.04      4.05 o 
  -7   5   8        4.91        7.52      3.46 o 
  -6   5   8        0.56       -2.55      3.43 o 
  -5   5   8        0.00       -0.86      2.82 o 
  -4   5   8        8.96        4.71      4.84 o 
  -3   5   8        0.72       -2.06      2.58 o 
  -2   5   8        0.58        4.90      2.97 o 
  -1   5   8       31.60       33.47      4.14 o 
   0   5   8       14.46       12.96      3.03 o 
   1   5   8        1.00       -0.91      2.89 o 
   2   5   8       28.42       23.90      4.64 o 
   3   5   8        6.12       -0.62      4.47 o 
   4   5   8        0.00       -0.65      6.25 o 
   5   5   8        5.82       11.11      9.20 o 
   6   5   8        3.80        1.84      4.08 o 
 -10   6   8        1.43        2.99      3.51 o 
  -9   6   8        0.76       -3.89      3.89 o 
  -8   6   8       12.61        4.36      3.48 o 
  -7   6   8        0.00       -2.08      4.48 o 
  -6   6   8        0.25        4.26      3.10 o 
  -5   6   8       68.29       51.09      4.25 o 
  -4   6   8        8.45       10.88      4.19 o 
  -3   6   8        3.77       -0.56      5.34 o 
  -2   6   8        0.08       -3.22      5.97 o 
  -1   6   8        3.03        4.92      3.30 o 
   0   6   8       17.64       12.35      3.84 o 
   1   6   8        0.31       -4.34      4.34 o 
   2   6   8        0.17        3.73      3.35 o 
   3   6   8        0.45        0.56      3.91 o 
   4   6   8        5.61        5.47      5.16 o 
   5   6   8        1.84        2.90      3.88 o 
  -8   7   8        0.14       -2.48      3.04 o 
  -7   7   8        0.03        4.78      3.79 o 
  -6   7   8        0.01       -1.73      5.51 o 
  -5   7   8        0.31       -2.53      3.52 o 
  -4   7   8        0.95       -0.91      4.26 o 
  -3   7   8        0.87        1.86      3.14 o 
  -2   7   8        6.80        4.79      4.12 o 
  -1   7   8        4.48       -1.53      3.86 o 
   0   7   8        0.80        7.88      3.96 o 
   1   7   8        0.44       -4.64      4.64 o 
   2   7   8        0.62       -4.72      4.72 o 
   3   7   8        9.66        7.12      4.07 o 
  -6   8   8        0.08       -3.94      3.94 o 
  -5   8   8        3.31        6.40      4.75 o 
  -4   8   8       11.44       17.05      4.14 o 
  -3   8   8        1.71       -3.93      3.93 o 
  -2   8   8        0.19       -2.52      3.68 o 
  -1   8   8        9.70       10.62      4.27 o 
   0   8   8        2.12        1.29     10.09 o 
  -7   1   9       11.87        9.52      4.62 o 
  -6   1   9        0.19       -0.79      2.20 o 
  -5   1   9       12.00       14.36      2.82 o 
  -4   1   9        3.07        6.99      3.83 o 
  -3   1   9        5.36        6.50      3.60 o 
  -2   1   9        4.08        0.96      3.10 o 
  -1   1   9        5.55        2.02      3.12 o 
   0   1   9       12.92       14.07      6.68 o 
   1   1   9        1.24       -6.52      6.52 o 
   2   1   9        0.41       -3.94      5.53 o 
   3   1   9       13.17       16.93      6.34 o 
   4   1   9        1.24        5.97      6.35 o 
  -8   2   9        5.07        2.33      2.83 o 
  -7   2   9       16.89       13.79      3.62 o 
  -6   2   9        0.04        2.17      3.37 o 
  -5   2   9        0.01       -2.43      3.12 o 
  -4   2   9        1.10       -3.69      3.69 o 
  -3   2   9        0.21        5.25      3.22 o 
  -2   2   9        0.50        6.20      3.28 o 
  -1   2   9        3.53        4.20      3.43 o 
   0   2   9        0.42       -1.98      3.54 o 
   1   2   9        0.67        2.63      3.46 o 
   2   2   9        9.79        2.70      5.90 o 
   3   2   9        6.74        4.20      8.18 o 
  -9   3   9        4.52       10.74      5.05 o 
  -8   3   9        0.38       10.02      4.12 o 
  -7   3   9        0.57       -4.04      4.10 o 
  -6   3   9        0.27        1.86      3.58 o 
  -5   3   9        0.02        3.48      7.24 o 
  -4   3   9        0.69        4.94      3.63 o 
  -3   3   9        0.03        9.46      4.82 o 
  -2   3   9        1.10        2.19      3.43 o 
  -1   3   9        2.14        4.13      5.82 o 
   0   3   9        0.50       -0.07      3.52 o 
   1   3   9        4.39        0.52      3.44 o 
   2   3   9        2.33       -1.02      9.47 o 
   3   3   9        0.84       -5.62      6.24 o 
  -8   4   9       25.20       25.10      6.40 o 
  -7   4   9        0.23       -0.13      4.98 o 
  -6   4   9        0.58        1.59      7.99 o 
  -5   4   9        0.00        0.23      3.03 o 
  -4   4   9        2.90        2.16      4.45 o 
  -3   4   9       22.20       12.29      5.64 o 
  -2   4   9        3.74        3.65      6.29 o 
  -1   4   9        0.24       -0.76      5.30 o 
   0   4   9        1.88        0.60      4.00 o 
   1   4   9        0.78       -2.49      4.86 o 
   2   4   9        7.52        1.79      6.38 o 
  -6   5   9        0.26       -5.56      5.56 o 
  -5   5   9        2.39        7.26      4.26 o 
  -4   5   9        1.34        1.75      5.42 o 
  -3   5   9        6.37        1.39      4.06 o 
  -2   5   9        7.72       12.23      7.08 o 
  -1   5   9        0.61        1.43      5.38 o 
   0   5   9        6.14        0.24      6.60 o 
                                                 
